# Supplementary material for: Regulatory influence of α-Pinene on MATN3 expression in hepatocellular carcinoma: Extending to pan-cancer analysis
Source: PLoS One. 2025 Sep 26;20(9):e0330653. doi: 10.1371/journal.pone.0330653 (PMC12468984; doi:10.1371/journal.pone.0330653)
Supplement: S1 File — S1 Fig. The MATN3 mRNA expression after treatment with α-Pinene. S2 Fig. The expression of MATN3 in TCGA. S3 Fig. Forest plots depicting the association of MATN3 expression with disease-specific survival (DSS) and progression-free interval (PFI) across multiple cancer types. S4 Fig. Correlation between MATN3 expression and tumor heterogeneity indices across multiple cancer types. S5_Fig. Effects of α-Pinene on the expression of PI3K/AKT signaling pathway proteins and MATN3 in (A) Hep3B and (B) HepG2. S1 Table. The association of MATN3 expression with overall survival (OS) across multiple cancer types. S2 Table. Sequencing data. (ZIP) [file pone.0330653.s001.zip › S2_Table.csv]

Tag	logFC	t	P.Value	B	logP
CLEC18B	-2.633964734	-3.120471116	0.005228323	-4.368204914	2.28163759
RGCC	-2.576322894	-3.08700114	0.005645751	-4.377448049	2.24827828
KDM2B-DT	-2.514168159	-2.864239504	0.009363732	-4.414023541	2.028551025
LOC107987043	-2.365903905	-2.840328418	0.00988034	-4.420367001	2.00522811
CAHM	-2.337982697	-3.230770318	0.004053914	-4.263387343	2.392125469
MATN3	-2.331784146	-2.973240928	0.007319119	-4.344165318	2.135541192
CISH	-2.323436945	-2.940577578	0.007881899	-4.285654579	2.103369135
FLJ45513	-2.29233657	-3.07844682	0.005757506	-4.330687316	2.239765601
SERF1B	-2.248070596	-2.486439365	0.021514334	-4.460613604	1.667272093
LOC107984261	-2.203914743	-2.774177825	0.011455159	-4.413840525	1.940998878
RBMXP2	-2.163419781	-2.425757282	0.024498207	-4.468687058	1.6108657
ACKR4	-2.13760902	-2.562780339	0.018242104	-4.426543318	1.738925073
PDE6C	-2.120248707	-2.466668467	0.022447114	-4.460620336	1.648839488
DYNLRB2	-2.116053511	-2.693137547	0.013710896	-4.41065187	1.862934163
RASA4	-2.110824409	-2.61693351	0.016210767	-4.434344124	1.790196436
STARD6	-2.090920287	-2.363036827	0.027983199	-4.476846484	1.553102639
KRT2	-2.088599065	-2.472850671	0.022151462	-4.465486185	1.654597605
PNRC2P1	-2.08244379	-2.352169287	0.028631788	-4.478029291	1.54315153
TSPAN2	-2.077725259	-2.450542167	0.023235727	-4.454411579	1.633843735
TP53AIP1	-2.074673884	-2.345266621	0.029050931	-4.479020495	1.536839945
LOC105373283	-2.067242602	-2.297575623	0.03210506	-4.475539666	1.493426514
GPR62	-2.055505441	-2.58829169	0.01725702	-4.41647356	1.763034198
SLC38A4	-1.996010509	-2.226075552	0.037239786	-4.492209038	1.428992823
ARC	-1.974504192	-2.594249875	0.017034272	-4.377685754	1.768676422
GOLGA7B	-1.967286854	-2.184958499	0.040522152	-4.496912552	1.392307499
LINC01691	-1.961435978	-2.223841174	0.037411727	-4.492784712	1.426992243
HMGN1P7	-1.959344734	-3.059486393	0.006012883	-4.281306839	2.220917247
LRRTM2	-1.959170896	-2.223416226	0.037444509	-4.493149591	1.42661186
LOC105378577	-1.958707116	-2.146261186	0.043849538	-4.497435572	1.358034978
ADAM20	-1.949552969	-2.377126969	0.027162506	-4.464841122	1.566030165
PTPRK-AS1	-1.925143191	-2.16526209	0.042185958	-4.499409792	1.374832084
LOC107986049	-1.917764583	-2.090195849	0.049110023	-4.503092745	1.308829862
LOC101927935	-1.906264023	-2.355476415	0.028432959	-4.436608934	1.546177941
LINC02688	-1.8838864	-2.173358025	0.041494703	-4.495984036	1.38200734
LMNTD1	-1.867996665	-2.090879848	0.049042557	-4.507156424	1.309426894
LINC01703	-1.866634337	-2.833751276	0.01002715	-4.323876202	1.998822488
LOC105379123	-1.862644905	-2.043932823	0.053871607	-4.502681185	1.268640069
CD180	-1.861341285	-2.47459655	0.022068629	-4.391783688	1.656224646
LOC105372579	-1.852929341	-2.549809765	0.018762968	-4.317598843	1.726698462
LOC105374151	-1.84886352	-2.122498724	0.046013544	-4.501650649	1.337114316
PKD1P2	-1.835812123	-2.229365847	0.036987905	-4.483061093	1.431940266
EGLN2	-1.833768279	-2.275668096	0.033604738	-4.447117177	1.473599486
TDGF1P7	-1.827491085	-2.004756888	0.058222784	-4.512757899	1.234907032
MKRN3	-1.819517135	-2.506958163	0.020584636	-4.367344943	1.686456808
LOC100507472	-1.819036225	-2.35341959	0.028556467	-4.436466517	1.544295524
FAM86GP	-1.810019617	-2.045205205	0.053735299	-4.512429734	1.26974033
HAUS6P1	-1.809695038	-2.046675354	0.05357819	-4.512380244	1.271011962
SNORA2B	-1.792471643	-2.252619823	0.035251673	-4.471261804	1.452820267
STAT4	-1.790583096	-2.265717333	0.034306926	-4.463501099	1.464618194
RPL37P8	-1.777047032	-2.25014683	0.035432706	-4.444006602	1.450595679
SYT15	-1.772401775	-2.693483998	0.013700412	-4.297927796	1.863266373
LOC112268227	-1.76111199	-1.984001991	0.060652743	-4.518663049	1.217149554
LOC101232810	-1.76111199	-1.984001991	0.060652743	-4.518663049	1.217149554
LOC105370820	-1.758463347	-1.982422765	0.060841279	-4.519058673	1.215801665
LINC02044	-1.754126653	-2.090988357	0.049031862	-4.498945599	1.309521614
TRIM46	-1.753290867	-2.256573775	0.034963986	-4.453512189	1.456379062
MIR103A2	-1.72450949	-2.113700365	0.046838976	-4.488676181	1.329392608
LNCAROD	-1.722287653	-1.806107601	0.085441889	-4.527414906	1.068329159
RNU7-18P	-1.720430526	-1.888862689	0.072981095	-4.525776461	1.136789625
LOC644456	-1.715998451	-2.203623397	0.039000788	-4.428318724	1.408926618
LOC105377199	-1.712738303	-2.129001222	0.045411974	-4.462981866	1.342829619
CAGE1	-1.703871362	-2.98438445	0.007136117	-4.217371329	2.146538038
LOC105372484	-1.695741353	-1.883309144	0.073764482	-4.520979814	1.132152703
RBP4	-1.68937444	-1.813004057	0.084337036	-4.52474447	1.073981666
SNORA71E	-1.674020719	-2.031880764	0.055178156	-4.493369626	1.258232817
UFL1-AS1	-1.671941009	-2.570524666	0.017937618	-4.354238363	1.746235229
GLDC	-1.66920662	-1.825829079	0.082315359	-4.532126381	1.084519123
CCSER1	-1.664540308	-2.715946371	0.013036662	-4.278895213	1.884833594
SCN2A	-1.663284	-1.817472841	0.083627754	-4.53272461	1.077649567
LOC100507053	-1.662106006	-2.518115221	0.020095019	-4.387612609	1.696911579
ARHGEF33	-1.646663559	-2.18452053	0.04055849	-4.422341484	1.391918222
RPS2P12	-1.644285152	-1.857132811	0.077557048	-4.531591241	1.11037873
LOC101927949	-1.644285152	-1.857132811	0.077557048	-4.531591241	1.11037873
A1BG	-1.644285152	-1.857132811	0.077557048	-4.531591241	1.11037873
LINC02035	-1.644285152	-1.857132811	0.077557048	-4.531591241	1.11037873
RPL19P6	-1.644285152	-1.857132811	0.077557048	-4.531591241	1.11037873
SPP1	-1.644285152	-1.857132811	0.077557048	-4.531591241	1.11037873
MIR1244-3	-1.633409716	-1.798000499	0.08675673	-4.529249359	1.061696826
RPL15P18	-1.632611227	-1.776649837	0.090303628	-4.535730186	1.044294801
SHC2	-1.62982221	-1.774224682	0.090714325	-4.539056554	1.042324127
CCT7P1	-1.62982221	-1.774224682	0.090714325	-4.539056554	1.042324127
LOC105370000	-1.624465032	-1.767194225	0.091914048	-4.539511728	1.036618107
LOC645181	-1.624465032	-1.767194225	0.091914048	-4.539511728	1.036618107
LOC105379251	-1.624465032	-1.767194225	0.091914048	-4.539511728	1.036618107
LINC01816	-1.617889185	-2.090889838	0.049041572	-4.454710902	1.309435617
LENEP	-1.612928538	-1.757018956	0.093674637	-4.540530992	1.028377981
RASA4B	-1.604469029	-1.807089004	0.0852839	-4.512107574	1.069132948
PANK4	-1.601846204	-2.437541029	0.02389022	-4.343588377	1.621779851
LOC105369764	-1.595517682	-1.798269657	0.086712797	-4.537131696	1.061916805
TMEFF1	-1.593797746	-1.967675063	0.062627231	-4.498949412	1.20323679
ARHGAP27P2	-1.59302847	-1.794990614	0.08724933	-4.537544051	1.059237899
RPS2P16	-1.59302847	-1.794990614	0.08724933	-4.537544051	1.059237899
GGCTP1	-1.59302847	-1.794990614	0.08724933	-4.537544051	1.059237899
CPNE5	-1.59302847	-1.794990614	0.08724933	-4.537544051	1.059237899
STMN3	-1.590953406	-1.890549056	0.072744665	-4.502606499	1.138198852
MYEOV	-1.587981925	-1.881943112	0.073958303	-4.515133933	1.131013062
LINC01671	-1.581008981	-1.777224888	0.090206479	-4.52719393	1.044762269
NDUFB1P1	-1.579023546	-1.703471293	0.103425072	-4.542709079	0.985374168
LOC107985428	-1.574691644	-2.408988818	0.025388205	-4.327796385	1.595368004
LRRC4	-1.573932356	-1.751281029	0.094680194	-4.535225907	1.023740861
RGL2	-1.563431599	-1.873738703	0.075131817	-4.5235736	1.124176108
ZDBF2	-1.563431599	-1.873738703	0.075131817	-4.5235736	1.124176108
NTSR1	-1.563431599	-1.873738703	0.075131817	-4.5235736	1.124176108
FAM217AP1	-1.551955892	-1.860595948	0.077045693	-4.524853864	1.113251634
LINC02029	-1.550959804	-2.421759137	0.02470774	-4.367756057	1.607166977
LOC105371956	-1.548535453	-1.728514386	0.098761954	-4.537433555	1.005410326
LRMDA	-1.544678748	-2.823520434	0.010259664	-4.189270184	1.988866862
LOC100130357	-1.541158014	-1.979043324	0.061246485	-4.491403978	1.212918831
MPL	-1.539860838	-1.949815287	0.064852224	-4.479576221	1.188075126
NPIPA1	-1.538305657	-1.760772377	0.093021844	-4.529329036	1.031415056
MANEA-DT	-1.53100906	-2.501291023	0.020837586	-4.318976018	1.681152595
KRT8P5	-1.530577203	-1.823024064	0.082753891	-4.528841412	1.082211577
LOC101927385	-1.517517148	-1.664734501	0.11100734	-4.549031229	0.954648304
ADGRG5	-1.517517148	-1.664734501	0.11100734	-4.549031229	0.954648304
DMBX1	-1.515240115	-1.802705655	0.08599151	-4.49271313	1.065544425
ST8SIA6	-1.514406873	-1.662189441	0.1115216	-4.549394846	0.952641008
RPL39P36	-1.514406873	-1.662189441	0.1115216	-4.549394846	0.952641008
SNORA20	-1.514406873	-1.662189441	0.1115216	-4.549394846	0.952641008
AGAP7P	-1.504177517	-2.37701512	0.027168933	-4.351069075	1.565927417
ST20-MTHFS	-1.504157664	-1.847698161	0.078965214	-4.516977276	1.102564183
SNORA92	-1.503741706	-2.39496827	0.026155298	-4.377483851	1.582440327
FDPSP10	-1.501075849	-1.648248477	0.114374456	-4.550528099	0.941670959
LOC100996333	-1.501075849	-1.648248477	0.114374456	-4.550528099	0.941670959
RPL39P38	-1.501075849	-1.648248477	0.114374456	-4.550528099	0.941670959
TREML4	-1.501075849	-1.648248477	0.114374456	-4.550528099	0.941670959
PRKACA	-1.499915891	-1.853691096	0.078068177	-4.51232571	1.107525962
IHH	-1.493423302	-1.592080463	0.126499958	-4.552630492	0.897909619
LOC100506851	-1.489566571	-2.509372802	0.020477735	-4.268762321	1.688718081
LOC105374383	-1.48835343	-1.553516977	0.135432855	-4.556594273	0.868275966
LINC00052	-1.487737643	-1.638515514	0.116402539	-4.542229428	0.934037547
DNAAF4	-1.48377656	-1.802246847	0.08606587	-4.511428726	1.065169037
LOC105373828	-1.480796727	-1.765934925	0.092130381	-4.52474863	1.035597133
ASCL5	-1.480399056	-1.599693358	0.124795937	-4.545705321	0.903799554
RPS18P12	-1.468724071	-1.874852268	0.074971587	-4.499331661	1.125103296
FGF22	-1.462784737	-2.361518696	0.02807298	-4.365066017	1.551711484
MIR1249	-1.462204871	-1.344941006	0.19317364	-4.569401434	0.714052137
LOC105374333	-1.461791895	-2.195071086	0.039691305	-4.443755458	1.401304622
PAICSP4	-1.457164217	-1.508868768	0.146422033	-4.555106173	0.834393567
TAF15	-1.454776607	-1.677168754	0.108523655	-4.538790764	0.964475588
LOC105373645	-1.45286365	-1.541268685	0.138377309	-4.556315221	0.858935119
LOC105372250	-1.450937001	-1.6696838	0.110013026	-4.53938605	0.95855589
H1-5	-1.450752419	-1.538749916	0.138989332	-4.556608253	0.857018532
LOC100421490	-1.448920345	-1.789472377	0.08815874	-4.513624847	1.054734626
LOC105369760	-1.448438368	-1.657556772	0.112462865	-4.54059245	0.948990857
LOC105376845	-1.445805158	-1.651747352	0.113652716	-4.541162838	0.944420181
LOC105376253	-1.444134992	-1.623201507	0.1196549	-4.548220882	0.922069512
MIR3164	-1.439572487	-1.584985806	0.128105441	-4.554687074	0.892432424
CT62	-1.434098936	-2.343476828	0.029160532	-4.291923932	1.535204557
LOC105378525	-1.433652455	-1.732138206	0.098102325	-4.532444937	1.0083207
RALGAPA1P1	-1.42781446	-2.648358089	0.015131773	-4.272418448	1.820110182
SNORA16B	-1.408215873	-1.497840771	0.149246388	-4.561786372	0.826096171
PPP5D1	-1.403732415	-2.245549762	0.035771493	-4.383832096	1.446462933
PIK3IP1-DT	-1.402508591	-1.745770892	0.095654555	-4.516952429	1.019294344
LOC100287175	-1.402305159	-1.684053435	0.10716888	-4.537679894	0.969931308
LOC105374733	-1.397562394	-1.785046694	0.088894012	-4.508611226	1.051127493
ANK1	-1.393635303	-1.532160883	0.140600955	-4.542830861	0.852011729
RPL26P36	-1.391826035	-1.582079815	0.128767943	-4.552083427	0.890192242
RRN3P3	-1.388549847	-1.727811815	0.098890279	-4.515263586	1.004846398
ATP1A2	-1.388315805	-1.524753442	0.14243114	-4.559838195	0.84639505
DISC1	-1.388315805	-1.524753442	0.14243114	-4.559838195	0.84639505
LOC101926984	-1.384542584	-1.575670496	0.130239231	-4.552658133	0.885258177
ITGB2-AS1	-1.383564142	-1.978758998	0.061280685	-4.487419966	1.212676389
RPL21P75	-1.383365365	-1.750024716	0.094901594	-4.503838229	1.022726493
LOC105373605	-1.382092619	-1.455493676	0.16050886	-4.562823106	0.79450099
CELF2	-1.379239955	-1.746183668	0.095581266	-4.514010081	1.019627221
LOC107986859	-1.377967363	-1.475608052	0.155076012	-4.562829807	0.809455376
LOC107985590	-1.377691836	-2.915780347	0.00833667	-4.021969885	2.079007389
LOC105370509	-1.373987307	-1.565828461	0.132525751	-4.546091309	0.877699726
LOC105374117	-1.370874529	-1.570919217	0.131338923	-4.546246563	0.881606549
LOC105373949	-1.368940043	-1.558349415	0.134285528	-4.554244373	0.871970789
LOC107986946	-1.368940043	-1.558349415	0.134285528	-4.554244373	0.871970789
KLHL33	-1.367759152	-1.680632027	0.107840341	-4.495143931	0.967218748
LINC01667	-1.358100712	-2.039979795	0.054297065	-4.459335006	1.265223645
TMC3	-1.35736842	-1.881609472	0.074005709	-4.495317606	1.130734776
SPNS3	-1.3533749	-1.362497593	0.187660006	-4.571171551	0.726628274
MIR4257	-1.351818732	-1.489138078	0.15150659	-4.563863756	0.819568476
LINC02818	-1.351818732	-1.489138078	0.15150659	-4.563863756	0.819568476
VWA8-AS1	-1.351818732	-1.489138078	0.15150659	-4.563863756	0.819568476
BMPR1AP1	-1.351818732	-1.489138078	0.15150659	-4.563863756	0.819568476
LOC100288712	-1.351818732	-1.489138078	0.15150659	-4.563863756	0.819568476
CCDC200	-1.350585838	-1.558015094	0.134364642	-4.550999757	0.871715001
ARHGAP29-AS1	-1.349041273	-1.485613314	0.152429946	-4.564197648	0.816929704
SYT14	-1.349041273	-1.485613314	0.152429946	-4.564197648	0.816929704
DLEU7	-1.349041273	-1.485613314	0.152429946	-4.564197648	0.816929704
LOC100422416	-1.349041273	-1.485613314	0.152429946	-4.564197648	0.816929704
LOC101929523	-1.346696184	-1.628683672	0.118481929	-4.530086481	0.926347884
HMGN1P21	-1.334023328	-2.038615884	0.054444556	-4.453146203	1.26404554
CALHM3	-1.331961154	-2.294513555	0.03231091	-4.301728583	1.49065081
ATP23	-1.326701823	-1.675278453	0.108898166	-4.531206766	0.962979434
LOC101927283	-1.325144511	-1.725758707	0.099266099	-4.5045474	1.003199045
TPK1	-1.323566705	-3.015621302	0.006646318	-3.919260589	2.177418883
LOC105370113	-1.321718233	-1.587075281	0.127630846	-4.548515922	0.894044352
HSPA12B	-1.320123717	-1.609790444	0.122565549	-4.507695477	0.911631585
MIR137HG	-1.320046663	-1.935711469	0.066658466	-4.463369595	1.176144685
LINC00397	-1.313034527	-1.772690328	0.090974998	-4.521557676	1.041077945
LOC112268239	-1.312749015	-1.509031367	0.146380721	-4.552278382	0.834516118
LOC105376500	-1.311841098	-1.461511239	0.158867565	-4.558207194	0.798964761
BMS1P2	-1.309640468	-2.012051072	0.057389622	-4.465649013	1.241166636
RPL35P1	-1.307091226	-1.559202188	0.1340839	-4.535523988	0.872623367
SNORD49A	-1.30384476	-2.515101287	0.020226197	-4.264647637	1.694085767
TRE-TTC4-2	-1.300516711	-1.431427572	0.16721083	-4.568356394	0.776735597
ANK3	-1.300516711	-1.431427572	0.16721083	-4.568356394	0.776735597
UBE2CP1	-1.300516711	-1.431427572	0.16721083	-4.568356394	0.776735597
LOC101928263	-1.300516711	-1.431427572	0.16721083	-4.568356394	0.776735597
RUVBL1-AS1	-1.300516711	-1.431427572	0.16721083	-4.568356394	0.776735597
RHAG	-1.300516711	-1.431427572	0.16721083	-4.568356394	0.776735597
SEPTIN10P1	-1.299635596	-1.564923162	0.132737738	-4.54609495	0.877005587
LOC105375798	-1.298176042	-1.447375352	0.162744906	-4.559606339	0.788492596
ZNF251	-1.297905363	-1.355478469	0.189849222	-4.572513524	0.721591178
RNF2P1	-1.296698902	-1.561593315	0.133519888	-4.546436327	0.874454041
LOC102724832	-1.295929924	-1.659047299	0.112159289	-4.524375437	0.950164752
SMIM1	-1.29511239	-1.551426658	0.135931655	-4.549710523	0.866679395
BMPER	-1.294186705	-2.21447197	0.038140626	-4.355434799	1.418612183
LOC102724322	-1.29215899	-1.572422347	0.130990188	-4.537485345	0.882761235
PDXP-DT	-1.290381433	-1.776048355	0.090405338	-4.501549515	1.043805926
GTSE1-DT	-1.289820053	-1.676291865	0.10869725	-4.518444968	0.963781443
WNT10A	-1.289786567	-1.292510205	0.210400984	-4.576118185	0.676952233
CCL26	-1.288881227	-1.548098401	0.136728998	-4.551720928	0.864139369
NEBL-AS1	-1.286867754	-1.470972169	0.156314685	-4.562124976	0.80600022
LOC105376577	-1.286867754	-1.470972169	0.156314685	-4.562124976	0.80600022
LOC105377623	-1.283773359	-1.457028374	0.160088968	-4.560499134	0.795638595
ANKFN1	-1.280699678	-1.566700658	0.132321782	-4.5406711	0.878368659
LOC105376147	-1.276461212	-1.874007851	0.075093062	-4.483146637	1.124400186
HUS1B	-1.274769391	-2.254326423	0.035127237	-4.368178896	1.454356009
LOC107984979	-1.274619709	-1.541036027	0.138433747	-4.546522382	0.858758026
LINC02646	-1.273376444	-1.456085089	0.160346944	-4.563338449	0.794939313
ARMC12	-1.273051865	-1.456995767	0.16009788	-4.56329865	0.795614419
CYS1	-1.270930226	-1.87724163	0.074628795	-4.494085686	1.127093571
LOC107984551	-1.270527121	-1.453065381	0.161175063	-4.563686047	0.792702151
WBP1P2	-1.269013504	-1.444919302	0.163426329	-4.561693128	0.786677975
SEPT5-GP1BB	-1.268958013	-1.368763633	0.185722614	-4.571653901	0.731135212
IL33	-1.268511518	-1.45083837	0.161788013	-4.563866049	0.791053659
LINC01204	-1.26432733	-1.590583759	0.126837248	-4.520134703	0.896753189
OVOL3	-1.264255986	-2.025919332	0.055834847	-4.42586427	1.25309467
FRG1GP	-1.257145104	-1.543322991	0.137879795	-4.54005631	0.860499371
PDE6G	-1.257037325	-1.919617638	0.068773744	-4.465498462	1.162577332
LOC105371083	-1.256002186	-1.892783133	0.072432482	-4.478695682	1.140066633
LINC00619	-1.255265851	-1.721396725	0.100068619	-4.520904529	0.999702094
MTMR9	-1.25492354	-2.161379027	0.042521201	-4.341173566	1.371394477
PDLIM1P4	-1.253790492	-1.428566337	0.16802244	-4.562817031	0.774632713
DISC2	-1.251541478	-1.847428923	0.079005725	-4.487987379	1.102341437
LOC101929524	-1.250825836	-2.032418674	0.055119243	-4.442773952	1.258696756
NPIPP1	-1.246753962	-1.553492041	0.135438796	-4.521418219	0.868256916
SNORA58	-1.232437569	-1.42523208	0.168972229	-4.563596693	0.772184667
ZBTB20-AS1	-1.230341253	-2.031252221	0.055247067	-4.443725384	1.257690773
RNA45SN3	-1.229578025	-1.421993278	0.169898961	-4.563876625	0.769809277
CCDC144A	-1.227519293	-1.415776451	0.171689265	-4.562964451	0.765256859
LOC105369574	-1.224468818	-1.395851467	0.177529481	-4.568341027	0.750729517
LOC105376289	-1.224468818	-1.395851467	0.177529481	-4.568341027	0.750729517
POU2F2	-1.223675515	-1.810372541	0.084757148	-4.502372809	1.071823665
EVPLL	-1.223200547	-1.504264966	0.147595722	-4.55046359	0.83092623
MGC16025	-1.223080534	-1.475219433	0.15517954	-4.557463017	0.80916554
FLJ42969	-1.221789489	-1.473514437	0.155634416	-4.557621434	0.80789436
LOC107986760	-1.221221928	-1.939913809	0.066115686	-4.449424919	1.179695492
LOC107987373	-1.219991072	-1.968120799	0.062572578	-4.447461637	1.203615952
LOC105375928	-1.219259926	-1.479683166	0.153993791	-4.555829726	0.812496789
LOC105375921	-1.216381724	-1.40864637	0.17376119	-4.56512451	0.760047218
LOC107985100	-1.215021699	-1.299133165	0.208161041	-4.576684449	0.681600549
SNORA24	-1.213795745	-1.410420202	0.173243868	-4.562003662	0.761342128
PMF1-BGLAP	-1.213184353	-1.39375348	0.17815356	-4.563583371	0.749205495
CYP2U1-AS1	-1.202163129	-2.517395724	0.020126262	-4.158296362	1.696236878
ZNF451-AS1	-1.200521241	-1.361937046	0.187834099	-4.56882288	0.726225564
MIR6080	-1.198176766	-1.709859636	0.102218023	-4.51880388	0.990472523
RPS24P19	-1.19715617	-2.037361903	0.054580477	-4.427562578	1.262962673
SNORA55	-1.195844155	-1.842675264	0.079723971	-4.481573851	1.098411078
SLX1A-SULT1A3	-1.194197576	-2.269747039	0.034020959	-4.310714271	1.468253448
TSPAN7	-1.193732043	-1.376454744	0.183366346	-4.566105973	0.736680369
KRT8P45	-1.191881873	-2.217255776	0.037922712	-4.328259221	1.421100612
LOC107984112	-1.188812574	-1.283356375	0.213527653	-4.569831324	0.670545873
LOC107986696	-1.187448046	-2.335277935	0.029667501	-4.294269553	1.527719034
NTAN1	-1.182345233	-1.906930782	0.070482732	-4.467078524	1.15191727
ASGR1	-1.181059685	-1.461172746	0.158959526	-4.555886586	0.798713441
KCNQ2	-1.178675347	-1.211177074	0.239453312	-4.582670355	0.620779152
CHRNG	-1.175268314	-1.691936515	0.105635323	-4.511943244	0.976190835
TBC1D3P1-DHX40P1	-1.17451618	-1.236027491	0.230270119	-4.581298287	0.637762415
TMPRSS7	-1.171889847	-1.133420889	0.269974832	-4.587589054	0.56867672
RPS12P29	-1.171321117	-2.047184215	0.053523906	-4.392002335	1.271452201
S1PR4	-1.171004727	-1.321338299	0.200786389	-4.569228712	0.697265731
LOC729652	-1.166913365	-1.892926128	0.07241254	-4.450997802	1.140186219
LOC102723360	-1.165410536	-1.920056879	0.068715236	-4.445930904	1.162946958
MARCHF4	-1.165367633	-1.988626943	0.060103578	-4.340781335	1.221099673
TSPOAP1	-1.165270623	-1.742011385	0.096324286	-4.490429994	1.016264201
PKN2-AS1	-1.162794043	-1.334208392	0.196606642	-4.57156564	0.706401814
FGF18	-1.162523095	-1.700456426	0.103998929	-4.513978993	0.982971133
RILP	-1.160241307	-1.453677971	0.161006788	-4.549625583	0.793155814
LOC105377626	-1.159099475	-1.379338966	0.182488881	-4.567901519	0.738763592
RAB36	-1.159099475	-1.379338966	0.182488881	-4.567901519	0.738763592
TTLL13P	-1.159091002	-1.305723999	0.205950433	-4.570694885	0.686237291
ADIPOR2	-1.158270694	-1.599271858	0.124889778	-4.536515281	0.903473106
LOC105373539	-1.157327247	-1.893407348	0.072345467	-4.454453498	1.140588676
ZNF780A	-1.156239931	-1.376006917	0.183502888	-4.568179251	0.736357096
STK32A	-1.156180158	-1.62237649	0.119832264	-4.534793207	0.921426235
MROH6	-1.156134481	-2.23931982	0.036235349	-4.335188947	1.440867551
CXCL8	-1.152546438	-1.396051775	0.177469988	-4.560209756	0.75087508
LOC105373252	-1.151118871	-1.425901859	0.168781091	-4.557327571	0.77267621
MIR4517	-1.150031414	-1.84611583	0.079203557	-4.466159871	1.101255314
RN7SL573P	-1.149596101	-1.401745495	0.175785559	-4.555871029	0.755016806
LINC01134	-1.14909837	-2.700546522	0.013488342	-4.037975714	1.870041431
RNF39	-1.149017614	-2.78751699	0.011119494	-4.04815092	1.953914975
CDHR5	-1.148210626	-1.418967978	0.170768294	-4.559661156	0.76759276
PCDHGB6	-1.148210626	-1.418967978	0.170768294	-4.559661156	0.76759276
LOC100128882	-1.148029722	-1.324687462	0.199692054	-4.566564694	0.699639216
LOC107984264	-1.147106067	-1.231748336	0.231832003	-4.581907911	0.634826613
KCNQ1OT1	-1.147106067	-1.231748336	0.231832003	-4.581907911	0.634826613
RNY1P12	-1.147106067	-1.231748336	0.231832003	-4.581907911	0.634826613
F8A2	-1.147106067	-1.231748336	0.231832003	-4.581907911	0.634826613
LOC101929372	-1.146467163	-1.30514179	0.206144969	-4.572960122	0.68582726
SNORD14E	-1.146162784	-1.631083461	0.117971521	-4.530703301	0.928222821
LINC02593	-1.145882997	-1.368831144	0.185701827	-4.563599042	0.731183823
LOC105370360	-1.144328608	-1.22832339	0.233087909	-4.582160528	0.632480254
PSG2	-1.141881607	-1.209175689	0.240204807	-4.582861701	0.619418306
DRGX	-1.136767098	-1.685730108	0.106841128	-4.506890465	0.971261535
RXRB	-1.13200646	-2.056958879	0.052490691	-4.371554812	1.27991771
LOC105370965	-1.131400893	-1.720630491	0.100210163	-4.484606968	0.999088231
EFCAB12	-1.131328825	-1.305464725	0.206037047	-4.568615645	0.686054683
IZUMO4	-1.129629258	-1.989802571	0.059964692	-4.429559862	1.222104393
SLC12A5-AS1	-1.129570124	-1.41167963	0.172877318	-4.548961408	0.762261984
MFSD4A	-1.124879991	-1.679954395	0.107973751	-4.517383927	0.966681811
CAND2	-1.124761321	-1.764598477	0.092360449	-4.486889556	1.034513964
EIF3FP1	-1.123576784	-1.381583022	0.181808488	-4.56049115	0.740385845
DSCR9	-1.123402925	-1.337033274	0.195698438	-4.571173816	0.708412641
CLCNKB	-1.123107431	-1.387233947	0.180104086	-4.55956544	0.744476434
MIR1915	-1.121332271	-1.334726738	0.196439745	-4.571363902	0.706770638
TMEM236	-1.121296544	-1.309745633	0.204610569	-4.571928459	0.689071937
DDX18P1	-1.12113329	-1.280439405	0.214531529	-4.57750702	0.668508872
LINC02017	-1.12113329	-1.280439405	0.214531529	-4.57750702	0.668508872
ACTG1P24	-1.120529165	-1.2954152	0.209416194	-4.573902487	0.678989738
MACROH2A2	-1.120403042	-1.664058684	0.1111437	-4.495474763	0.95411515
RPS2P53	-1.119352704	-1.657073396	0.112561464	-4.503155613	0.948610267
HCAR3	-1.119117686	-1.278207942	0.21530195	-4.577668392	0.666952037
DXO	-1.116893259	-2.418390251	0.024885586	-4.242468702	1.604052128
RAB7B	-1.116747017	-1.567627156	0.1321054	-4.535688738	0.87907943
LHX9	-1.115623906	-1.41016973	0.173316841	-4.549393503	0.761159235
LOC100129534	-1.114980621	-2.3060478	0.031541781	-4.265201841	1.501113788
ASS1P1	-1.111765611	-1.265113132	0.219866163	-4.574900291	0.657841603
CCDC15-DT	-1.109224326	-1.26760128	0.218993224	-4.576869336	0.659569323
KLHDC7A	-1.107732398	-1.590723528	0.126805718	-4.529850667	0.896861163
LOC107985057	-1.10764198	-1.26550896	0.219727112	-4.578582892	0.658116352
FCN2	-1.10701487	-1.08383384	0.290882594	-4.590651476	0.536282266
LOC105369919	-1.107000795	-1.526683257	0.141952452	-4.546104195	0.847857101
FGF1	-1.106937517	-1.328548847	0.198436162	-4.561167049	0.702379181
TRIM27	-1.106511481	-1.278514198	0.215196088	-4.575306194	0.667165628
PSAT1P3	-1.106163534	-1.180776601	0.251061216	-4.585190951	0.600220372
CAPSL	-1.104928051	-1.069744005	0.297031629	-4.591626139	0.527197303
VPS53	-1.104654744	-1.21609465	0.237614386	-4.582130171	0.624127269
SCARNA2	-1.104654744	-1.21609465	0.237614386	-4.582130171	0.624127269
KRT17P1	-1.104188626	-1.289388233	0.211463336	-4.573495668	0.674764921
LOC105377732	-1.103765339	-1.338992031	0.195070635	-4.569423499	0.709808102
LOC107986163	-1.103605711	-1.834003517	0.081048895	-4.468629317	1.091252902
LOC730021	-1.103386075	-1.177375147	0.252385815	-4.585427346	0.597935058
GOLGA2P7	-1.102265097	-2.17945772	0.040980708	-4.326986002	1.387420543
PTX3	-1.10208198	-1.787288424	0.088520916	-4.438249612	1.052954101
LOC105377633	-1.101765838	-1.39783646	0.176940624	-4.559959893	0.752172445
LOC105371637	-1.101318929	-1.689221508	0.106161373	-4.493470881	0.974033473
H19	-1.100477278	-1.247929857	0.225968027	-4.577863917	0.645953006
LOC105374065	-1.099297566	-1.209426613	0.24011049	-4.582559937	0.619588866
TAS2R31	-1.095804046	-1.175429782	0.253145729	-4.585612228	0.596629396
SPINK7	-1.095804046	-1.175429782	0.253145729	-4.585612228	0.596629396
IL6STP1	-1.095486982	-1.274427266	0.216612125	-4.574109839	0.664317237
LOC105372621	-1.095443748	-1.219118652	0.23648889	-4.578729199	0.626189257
LINC01694	-1.093652366	-1.265473396	0.219739603	-4.576441562	0.658091664
IL9RP3	-1.093179037	-1.20382355	0.242223231	-4.582978488	0.615784207
IGFL1	-1.093179037	-1.20382355	0.242223231	-4.582978488	0.615784207
LOC105373689	-1.092535735	-1.639771501	0.116139133	-4.520821211	0.93502142
LOC107984583	-1.091796691	-2.193558102	0.039814617	-4.339179341	1.399957458
ZNF626	-1.08980248	-1.558053697	0.134355505	-4.531981257	0.871744534
HS6ST1P1	-1.089078454	-1.262371792	0.220831032	-4.574823167	0.655939898
LOC105374988	-1.08782186	-1.197160031	0.244754076	-4.583406805	0.611270067
CATSPER2	-1.08466462	-1.25788764	0.222416339	-4.575286705	0.652833312
LOC105377509	-1.084530924	-1.355863799	0.189728518	-4.559330238	0.721867386
ICAM5	-1.084047896	-1.622401135	0.119826962	-4.516696122	0.921445451
LOC107985207	-1.083956933	-1.04382091	0.308587429	-4.593432631	0.51062177
LOC105370573	-1.081358027	-1.58013766	0.129212303	-4.514530647	0.888696133
LOC105378560	-1.078326063	-1.047382898	0.306980921	-4.593142833	0.512888615
LYG2	-1.077837085	-1.241356685	0.228336218	-4.579224233	0.641425197
LOC105377989	-1.075462878	-1.677170949	0.108523221	-4.479490757	0.964477325
MLANA	-1.073284995	-1.275597799	0.216205826	-4.562891565	0.665132607
MIR4253	-1.072459673	-2.143941779	0.044056629	-4.288389902	1.355988736
HECTD2-AS1	-1.07236582	-1.222055207	0.235399818	-4.581748448	0.628193877
LOC105376216	-1.07236582	-1.222055207	0.235399818	-4.581748448	0.628193877
WNT11	-1.071579446	-1.481732825	0.153451799	-4.550580671	0.814028016
LOC101929003	-1.069988927	-2.46765394	0.02239974	-4.170247571	1.649757023
LOC102723825	-1.068369635	-1.700036922	0.104078993	-4.495115642	0.982636918
TAS2R1	-1.067861004	-1.216628137	0.237415534	-4.582152804	0.624490869
LINC02193	-1.067230445	-1.228964945	0.232852262	-4.580150557	0.632919539
PRRT1	-1.066905866	-1.229567676	0.232631039	-4.580120942	0.63333234
LOC105369747	-1.066370285	-1.102122174	0.283039092	-4.589899361	0.548153578
TNFSF10	-1.066125255	-1.270372668	0.218024062	-4.575182618	0.661495573
TCAP	-1.06564114	-1.301955154	0.207212277	-4.563007	0.683584517
UCP1	-1.065148242	-1.598356985	0.125093665	-4.525571898	0.902764683
PSMD4P1	-1.064156526	-1.681572513	0.107655412	-4.50594409	0.967964133
MYO15B	-1.063353019	-2.519456906	0.020036881	-4.110934129	1.698169881
RPL15P5	-1.061127058	-1.266213532	0.21947977	-4.573959701	0.658605504
RPL23AP5	-1.060507495	-1.025265812	0.317052506	-4.594612041	0.49886881
SLC2A12	-1.060022008	-2.127326382	0.045566236	-4.333241306	1.341356845
UVRAG-DT	-1.056641667	-1.145418536	0.265086389	-4.587768961	0.576612571
GPR83	-1.056641667	-1.145418536	0.265086389	-4.587768961	0.576612571
UBE2L2	-1.056641667	-1.145418536	0.265086389	-4.587768961	0.576612571
ENDOU	-1.056641667	-1.145418536	0.265086389	-4.587768961	0.576612571
HMGA2-AS1	-1.056641667	-1.145418536	0.265086389	-4.587768961	0.576612571
SLC22A31	-1.056641667	-1.145418536	0.265086389	-4.587768961	0.576612571
CCR7	-1.056641667	-1.145418536	0.265086389	-4.587768961	0.576612571
FNDC4	-1.056641667	-1.145418536	0.265086389	-4.587768961	0.576612571
C20orf141	-1.056641667	-1.145418536	0.265086389	-4.587768961	0.576612571
CCDC188	-1.056641667	-1.145418536	0.265086389	-4.587768961	0.576612571
LOC107985549	-1.056641667	-1.145418536	0.265086389	-4.587768961	0.576612571
CPT1B	-1.056641667	-1.145418536	0.265086389	-4.587768961	0.576612571
CDKL2	-1.056641667	-1.145418536	0.265086389	-4.587768961	0.576612571
LOC105378198	-1.056641667	-1.145418536	0.265086389	-4.587768961	0.576612571
LY86-AS1	-1.056641667	-1.145418536	0.265086389	-4.587768961	0.576612571
H4C2	-1.056641667	-1.145418536	0.265086389	-4.587768961	0.576612571
H2BC14	-1.056641667	-1.145418536	0.265086389	-4.587768961	0.576612571
CALHM6	-1.056641667	-1.145418536	0.265086389	-4.587768961	0.576612571
SEPTIN14P8	-1.056641667	-1.145418536	0.265086389	-4.587768961	0.576612571
LOC101927609	-1.055246502	-2.013415542	0.057234955	-4.408043342	1.242338654
RPL37P6	-1.054861513	-1.124782874	0.273535278	-4.588728983	0.562986655
YWHAZP4	-1.054539749	-1.609849655	0.122552569	-4.518083412	0.91167758
IL1A	-1.053686488	-1.720440936	0.100245205	-4.458947104	0.998936392
LOC100506178	-1.053427904	-2.263878065	0.03443818	-4.274646656	1.462959808
PPP1R10	-1.05234328	-1.212523508	0.238948745	-4.581406201	0.621695246
LOC105376844	-1.05234328	-1.212523508	0.238948745	-4.581406201	0.621695246
LRRC29	-1.052126565	-1.533885541	0.140177635	-4.535531762	0.853321271
LOC106699570	-1.051095341	-2.564585863	0.018170685	-4.115850612	1.7406287
LSP1P4	-1.050936457	-1.659913786	0.11198313	-4.509927642	0.950847398
TPM3P5	-1.049928987	-1.085782004	0.290039666	-4.590922318	0.537542604
CRHR2	-1.049928987	-1.085782004	0.290039666	-4.590922318	0.537542604
MYOCD	-1.047047659	-1.637156817	0.116688053	-4.506309069	0.932973607
TP53INP1	-1.047046341	-1.845824223	0.07924755	-4.455938319	1.101014155
SNORD19B	-1.046009906	-1.441507588	0.164376727	-4.551648448	0.784159671
LINC01869	-1.042929425	-1.201583441	0.243071824	-4.582111501	0.61426538
SAP30L-AS1	-1.042923769	-2.153183236	0.043236729	-4.323286657	1.364147169
LINC02582	-1.040390239	-1.312844867	0.203582667	-4.564979535	0.691259201
HDAC2-AS2	-1.038628094	-0.966269057	0.345046903	-4.599890218	0.462121866
LOC101929657	-1.037121328	-1.19743843	0.244647941	-4.58004161	0.611458435
DDX43	-1.032804682	-1.026080779	0.316677305	-4.594511793	0.49938306
LOC101928701	-1.032291938	-1.22808215	0.233176565	-4.5783493	0.6323151
MIR3682	-1.031192848	-1.316298655	0.202441931	-4.566316958	0.693699529
ODAM	-1.03088164	-1.16949566	0.25547433	-4.583687208	0.592652731
LOC101926934	-1.02722696	-1.022581729	0.318290437	-4.594720223	0.49717641
AZIN2	-1.027219395	-2.139577794	0.044448675	-4.313647621	1.352141181
RPL7AP34	-1.026375604	-1.183203825	0.250119192	-4.58112938	0.601852983
YPEL4	-1.025066927	-1.800552887	0.086340895	-4.46111699	1.063783454
CLDN14	-1.019180693	-1.185035349	0.24941012	-4.580584713	0.603085929
LOC112268295	-1.01752424	-1.167813525	0.256137313	-4.584768357	0.591527151
LOC112268251	-1.016859064	-2.54924174	0.018786094	-4.062653305	1.726163509
LOC101927898	-1.013072168	-1.154952689	0.261248618	-4.58529604	0.582945998
PCDHB10	-1.012398678	-1.465968851	0.15766056	-4.541008847	0.802276935
LOC344967	-1.012061909	-1.943166896	0.0656982	-4.402337405	1.182446529
FAM9B	-1.011653003	-1.810744321	0.084697685	-4.444916502	1.07212846
LOC101928841	-1.009858036	-1.179933392	0.251389093	-4.582485293	0.599653569
LOC101928868	-1.009858036	-1.179933392	0.251389093	-4.582485293	0.599653569
MNX1-AS2	-1.00936554	-1.179307539	0.25163266	-4.582537492	0.599232991
C16orf86	-1.009083035	-1.803025467	0.085939711	-4.462066276	1.065806111
HSPA6	-1.008326255	-1.905946438	0.070616878	-4.388674579	1.151091487
EPB41L3	-1.007974372	-1.804130605	0.085760922	-4.46170394	1.066710559
FOLR3	-1.005702752	-1.223265936	0.234951909	-4.578050288	0.629021022
FOLH1	-1.004707785	-1.221932927	0.235445091	-4.57817049	0.62811036
LOC107984277	-1.003584728	-0.995013696	0.331201868	-4.596356305	0.479907222
LOC105369519	-1.002481082	-1.365420667	0.186754239	-4.557586096	0.728729532
LOC105376199	-1.00246288	-1.408180213	0.173897345	-4.55022839	0.759707049
LOC777650	-1.002003455	-1.152224805	0.262342436	-4.585118726	0.581131453
LOC101928402	-1.001155085	-1.114036851	0.278012554	-4.587892377	0.555935593
CD247	-0.998094218	-1.147748754	0.264144579	-4.585470709	0.578158298
SOCS5P4	-0.997269059	-1.180071162	0.251335501	-4.582512511	0.599746163
LOC105374439	-0.996417032	-1.143160055	0.266001573	-4.586470394	0.575115795
KCNS2	-0.995618429	-1.260872633	0.221360067	-4.574106785	0.654900722
PKD1L3	-0.994879544	-0.976550569	0.340049837	-4.597885008	0.468457429
PARD6G-AS1	-0.993944513	-1.625469775	0.119168399	-4.50166126	0.923838895
SUN3	-0.993624708	-1.12458081	0.273618977	-4.586712236	0.562853785
KBTBD4	-0.992546137	-2.261199509	0.034630151	-4.249157113	1.460545615
AGT	-0.992493865	-1.49789106	0.149233408	-4.53977555	0.826133943
PPIP5K1P1-CATSPER2	-0.989973213	-1.34355566	0.193614092	-4.563525036	0.713063036
EFCAB8	-0.98980531	-1.489230574	0.151482422	-4.529546337	0.81963776
ECI2-DT	-0.989631702	-1.825537661	0.082360825	-4.458300079	1.084279312
TAS2R4	-0.989451042	-1.657723574	0.112428858	-4.501781918	0.949122201
LINC00706	-0.989239407	-1.097696594	0.284922889	-4.590120485	0.545272661
CMYA5	-0.987766925	-1.504918762	0.147428576	-4.52137543	0.831418329
LOC105373233	-0.98619832	-1.250240298	0.225140103	-4.575111243	0.64754714
BORCS5	-0.985651401	-1.198816203	0.244123198	-4.580715156	0.612390949
POLN	-0.983289529	-2.773746616	0.011466169	-3.848395941	1.940581661
RPS18P9	-0.982492253	-1.228239818	0.233118619	-4.570270512	0.632423038
PHBP12	-0.982082638	-1.146379832	0.264697559	-4.584882256	0.577250064
PLEKHG5	-0.981544808	-2.2252704	0.037301661	-4.239130162	1.428271829
STPG3	-0.981540957	-1.523641697	0.14270751	-4.531441754	0.845553171
LOC107987288	-0.977763701	-1.085301573	0.290247374	-4.59089684	0.537231701
MIR4786	-0.977208282	-0.963309753	0.346494472	-4.598154921	0.46030369
LOC105372483	-0.976837854	-1.579750374	0.129301065	-4.523213123	0.888397898
LINC00537	-0.976472066	-2.0672254	0.051424784	-4.313315248	1.288827524
LOC105372994	-0.975908384	-1.083357025	0.291089171	-4.591018003	0.535973951
LOC651337	-0.975908384	-1.083357025	0.291089171	-4.591018003	0.535973951
SMAD9	-0.97437659	-1.620892392	0.120151875	-4.47785302	0.920269448
RAP2C-AS1	-0.974082037	-1.57942213	0.129376336	-4.495123707	0.888145152
AEBP1	-0.972916067	-1.04366164	0.308659401	-4.593364325	0.510520491
GTF2IRD2	-0.972467397	-1.943048203	0.065713392	-4.378952998	1.182346115
NFKBIB	-0.971452855	-1.067747302	0.29791052	-4.591804384	0.52591416
TNFRSF25	-0.969412473	-1.125124893	0.273393652	-4.586600225	0.563211574
LOC105374813	-0.968915022	-1.482904764	0.153142604	-4.537757695	0.814903973
LOC105370774	-0.967342001	-1.290030976	0.211244282	-4.570254628	0.675215038
SUMO2P10	-0.965784677	-1.175772726	0.253011642	-4.581368277	0.596859495
LOC105375721	-0.965732576	-0.952231977	0.351950073	-4.598778593	0.45351894
LOC100507336	-0.964432677	-1.070952476	0.2965006	-4.591786861	0.527974423
MGAT4B	-0.960169323	-1.96997894	0.062345199	-4.323295712	1.205196984
HMGN2P4	-0.958793777	-1.997495311	0.059062915	-4.343077375	1.228685123
KIRREL1-IT1	-0.958444694	-1.053053183	0.304435827	-4.592770295	0.51650424
LOC285591	-0.9578836	-1.110342129	0.279564252	-4.588471684	0.553518363
SCAANT1	-0.95477054	-1.097681469	0.284929343	-4.5895887	0.545262823
CCDC30	-0.951696222	-1.559386648	0.13404032	-4.505136922	0.872764544
LOC105371114	-0.95084543	-1.162597418	0.258201304	-4.58156994	0.588041569
SPDYE12P	-0.949909247	-2.682069598	0.014049848	-3.903591234	1.852328374
CXCL3	-0.94912992	-1.444170843	0.163634445	-4.533777788	0.786125272
LOC107984436	-0.947648238	-1.304465463	0.206371134	-4.566578696	0.685351049
ERVW-1	-0.946812059	-1.093347254	0.286783089	-4.588913715	0.542446462
TRIML2	-0.945779047	-1.34461497	0.193277228	-4.553538896	0.713819312
LOC105371688	-0.944501086	-1.086032193	0.289931543	-4.590414181	0.537704533
SLC25A30-AS1	-0.943027435	-2.009897826	0.057634459	-4.372528674	1.239317779
HNRNPH1P1	-0.942193858	-1.079271078	0.292863721	-4.590340832	0.533334424
LOC100270670	-0.941370245	-1.169860511	0.255330699	-4.5834651	0.592896966
LOC101929398	-0.941006533	-1.081687901	0.291813141	-4.590725899	0.534895155
SEMA3G	-0.93970456	-1.796304697	0.087033969	-4.436474796	1.060311211
LOC107985657	-0.939139746	-1.303709971	0.206624	-4.568442202	0.684819235
LOC105375350	-0.93845381	-2.0937257	0.048762751	-4.302398015	1.311911801
LOC105378513	-0.938360091	-1.536176211	0.139617013	-4.503187677	0.855061658
ADAP1	-0.93786668	-1.997434541	0.059069991	-4.33330897	1.228633095
LOC107987000	-0.935746108	-1.067522633	0.29800953	-4.591618657	0.525769847
LOC105371055	-0.934717345	-1.497271841	0.149393298	-4.513765961	0.825668885
MAMSTR	-0.934300631	-1.847634355	0.078974813	-4.430844877	1.102511394
RBM8B	-0.934145169	-1.864741462	0.076437459	-4.428038867	1.116693759
NOC2LP1	-0.934067498	-0.954679872	0.350739529	-4.59867562	0.455015286
IL1RN	-0.932814072	-1.170930438	0.25490985	-4.580240109	0.593613383
LOC105372238	-0.931629948	-1.38817016	0.179822945	-4.555261673	0.745154894
TBC1D8-AS1	-0.930577898	-1.426252595	0.168681069	-4.544939109	0.772933655
WHAMMP1	-0.93044314	-1.288378926	0.211807674	-4.570012447	0.674058309
CHRM1	-0.929136212	-1.618760408	0.120612267	-4.499511931	0.91860852
LOC105374085	-0.926602655	-1.62209338	0.119893178	-4.481368336	0.921205528
LOC102723696	-0.92638208	-2.212977633	0.038258073	-4.244935471	1.417276908
TMEM220	-0.923572414	-2.606064328	0.016600567	-3.921698963	1.779877078
RAB40AL	-0.922257002	-0.919680909	0.368317026	-4.601064895	0.433778205
LOC105371912	-0.920736088	-1.785282031	0.088854781	-4.441552287	1.051319199
SPEGNB	-0.920704012	-1.450039054	0.162008472	-4.535272915	0.790462274
MIR4312	-0.920020728	-0.960287447	0.347977138	-4.598094368	0.458449288
FYB2	-0.918297363	-1.047564353	0.306899242	-4.59307339	0.513004184
LOC112268031	-0.916651857	-1.107949347	0.280572532	-4.58720117	0.551954849
NBPF25P	-0.916509594	-2.099980295	0.048152843	-4.275158537	1.317378067
ST14	-0.91515842	-0.919287412	0.368517947	-4.600508726	0.433541357
TBC1D3D	-0.914023103	-1.607921789	0.122975786	-4.491058237	0.910180393
LOC101180897	-0.913552643	-1.395817287	0.177539634	-4.550823422	0.75070468
LOC102724057	-0.912642581	-1.482680043	0.153201853	-4.514821465	0.814735982
SLC29A4	-0.911069896	-1.734855605	0.097610169	-4.423490087	1.010504935
LOC105370322	-0.910730537	-1.044846165	0.308124413	-4.593287222	0.511273891
LOC101929691	-0.910245949	-1.473671994	0.155592336	-4.530898838	0.808011799
DENND10P1	-0.908562752	-1.338950529	0.19508392	-4.562459473	0.709778526
FGL1	-0.906554038	-1.268626628	0.21863427	-4.566703474	0.660281763
LOC101929298	-0.906094332	-1.3423156	0.194009023	-4.55802565	0.712178071
GLIS3	-0.90579932	-1.82420493	0.082569029	-4.437004249	1.083182823
LOC107987158	-0.904977945	-2.054755341	0.052722038	-4.29666839	1.27800781
TSPAN18	-0.900579336	-1.348212575	0.192136627	-4.555684327	0.716389838
LINC01012	-0.899032783	-1.72893266	0.098685624	-4.46500311	1.005746108
CFP	-0.898946149	-1.31018172	0.204465691	-4.558988564	0.689379555
LOC105372708	-0.898238103	-1.469559779	0.156693662	-4.52183026	0.80494857
FRG1FP	-0.897964257	-0.995023628	0.331197151	-4.596491647	0.479913408
PGK1P1	-0.89795552	-1.204062408	0.24213288	-4.579602442	0.615946232
SLC11A1	-0.897857171	-1.410556597	0.173204141	-4.54657194	0.761441729
SRPX	-0.897064402	-1.922247427	0.068424103	-4.340007237	1.164790887
TRNL2	-0.897012756	-3.1805585	0.004552747	-3.228854637	2.341726483
KCNT2	-0.896981361	-1.536470098	0.139545221	-4.501013691	0.855285032
MIEF2	-0.896793575	-0.897834074	0.379582813	-4.60167482	0.42069346
CREB5	-0.896770073	-1.341839315	0.194160878	-4.550221938	0.711838273
LOC101928636	-0.89649074	-1.028518423	0.315556911	-4.594416003	0.500922304
LOC100310782	-0.895920986	-1.156149149	0.260769934	-4.581560316	0.583742483
LGALS12	-0.89506536	-1.379248578	0.182516329	-4.552701456	0.738698275
SCNM1	-0.894209705	-1.563393612	0.133096541	-4.508217254	0.875833231
SCGB2B2	-0.892944816	-1.023584909	0.317827361	-4.594736161	0.497808718
RELA-DT	-0.891820831	-2.997251823	0.006930284	-3.45854225	2.159248968
PGBD3	-0.890597673	-1.07405144	0.295141963	-4.590812446	0.529969039
WTAPP1	-0.890236158	-1.857993361	0.077429706	-4.291014668	1.11109239
CAPS2	-0.887961996	-1.66810918	0.110328545	-4.449570426	0.957312109
RPSAP12	-0.88768329	-1.326202861	0.199198438	-4.562424327	0.700714071
GHRL	-0.884011794	-0.847354737	0.406473542	-4.608062878	0.390967718
LOC284009	-0.883930129	-0.980061965	0.338354674	-4.59741533	0.47062782
LINC01116	-0.882455173	-1.032252408	0.313846116	-4.594194735	0.503283242
ST18	-0.881872657	-1.404444285	0.174991632	-4.546859167	0.756982719
MTRNR2L8	-0.881070585	-0.976937378	0.339862815	-4.59760677	0.46869635
HOGA1	-0.877085817	-2.06202035	0.051962738	-4.319100861	1.284307973
LOC339352	-0.876996992	-1.699960904	0.104093507	-4.460245562	0.982576359
GPR199P	-0.876913459	-1.26329976	0.22050405	-4.565772143	0.656583429
MIR4746	-0.876190794	-1.589764459	0.127022199	-4.498590383	0.896120373
LOC728024	-0.875231035	-1.024814491	0.317260423	-4.594790179	0.498584101
LOC441204	-0.874363574	-1.323939581	0.199936017	-4.559758521	0.699108964
DLX3	-0.872072132	-1.262591811	0.220753471	-4.569517593	0.656092459
GNMT	-0.870727764	-1.315084059	0.202842523	-4.561274655	0.692840996
LOC105372380	-0.870139366	-0.965420454	0.34546158	-4.598308011	0.461600245
MIR3665	-0.867886701	-0.988830532	0.33414703	-4.597343194	0.476062395
USP6	-0.867020047	-1.445299887	0.163320586	-4.538070142	0.78695907
LOC107987299	-0.864215725	-1.764063256	0.092452725	-4.428038143	1.034080284
TNFRSF13C	-0.863906481	-2.341222184	0.029299143	-4.133702799	1.533145083
HOXA4	-0.863575096	-1.897430767	0.071786805	-4.386361815	1.143955375
LOC653712	-0.862814687	-1.730341119	0.098428967	-4.429362286	1.006877073
PDCL3P4	-0.862323502	-1.195686083	0.245316572	-4.57906856	0.610273113
LOC102723944	-0.862189377	-1.60113747	0.124474874	-4.473807246	0.904918305
LOC646347	-0.861951633	-2.20177765	0.039148881	-4.197020726	1.407280647
SNORD103B	-0.861275103	-0.984790431	0.336081176	-4.597336198	0.473555812
LOC107985002	-0.861275103	-0.984790431	0.336081176	-4.597336198	0.473555812
MDFI	-0.861170517	-0.98606818	0.335468635	-4.597030201	0.474348078
TSNAXIP1	-0.860425208	-1.625441695	0.119174412	-4.470661634	0.923816982
UBE2SP1	-0.860095406	-1.795346278	0.087190995	-4.392899683	1.059528366
SEC63P1	-0.859631187	-0.997205265	0.330162319	-4.597070447	0.481272494
LOC105377276	-0.858421554	-1.819329376	0.083334613	-4.393182917	1.079174577
ATOH1	-0.858374126	-0.99388184	0.331739642	-4.597352056	0.479202628
LOC105378690	-0.857043312	-0.850875932	0.404558977	-4.605060564	0.393018158
PMS2P7	-0.856510258	-1.890449119	0.072758658	-4.383941766	1.13811532
LOC101928021	-0.856363487	-1.247939154	0.225964691	-4.572060125	0.645959418
MAGEA11	-0.856082179	-1.614309349	0.121578229	-4.484198691	0.915144187
CHKB-CPT1B	-0.855998659	-1.225043227	0.234295575	-4.573083952	0.630235914
BANF1P3	-0.855013577	-1.560096095	0.133872817	-4.503368056	0.873307598
MEF2C	-0.853228021	-1.611959375	0.122090831	-4.480696911	0.91331695
DDX11L2	-0.852658136	-1.963932136	0.063087841	-4.286965309	1.200054335
HCG27	-0.852648274	-1.62143962	0.120033942	-4.48684109	0.920695931
C11orf94	-0.852064941	-0.987994072	0.334546841	-4.597352998	0.475543067
NAP1L1P1	-0.851929002	-0.899640166	0.378642917	-4.600936438	0.421770163
SNORA38B	-0.851929002	-0.899640166	0.378642917	-4.600936438	0.421770163
CSE1L-AS1	-0.851929002	-0.899640166	0.378642917	-4.600936438	0.421770163
RPS23P1	-0.851929002	-0.899640166	0.378642917	-4.600936438	0.421770163
APOL3	-0.850811883	-1.716967095	0.10088926	-4.443852349	0.996155063
DUX4L50	-0.849184995	-1.870055084	0.075663988	-4.402427169	1.121110772
RPS10P5	-0.848820663	-1.207120571	0.240978333	-4.577410072	0.618022004
KCNH1-IT1	-0.848690038	-1.245089554	0.226989017	-4.571290984	0.643995156
PACSIN1	-0.848460848	-0.899782676	0.378568819	-4.604547917	0.42185516
LOC107987097	-0.848366251	-1.379411678	0.182466803	-4.539029158	0.738816137
LOC101927687	-0.84739367	-1.412794437	0.172553379	-4.541660196	0.763076532
LINC00449	-0.847365716	-1.254061854	0.223775793	-4.568133434	0.650186895
HOMER2	-0.845685915	-0.874171958	0.392038685	-4.602553697	0.406671076
DYSF	-0.845325889	-1.559098767	0.134108339	-4.504726875	0.872544216
HSPB6	-0.844926379	-1.277610901	0.215508443	-4.563713162	0.666535711
CNTNAP3C	-0.843815696	-1.5059214	0.147172547	-4.510957284	0.832173194
IL10RB-DT	-0.842764173	-1.820758224	0.083109612	-4.418717865	1.080348745
DRP2	-0.842694407	-1.536673894	0.139495455	-4.498610679	0.855439942
MIR30C2	-0.841080276	-1.059513314	0.301554584	-4.591842499	0.520634065
ZNF625	-0.841011195	-1.293499701	0.210065143	-4.562677266	0.677646006
LOC105374965	-0.839534359	-0.975112762	0.340745637	-4.598083646	0.467569696
CGNL1	-0.83903154	-0.948193771	0.353953266	-4.60189224	0.451054076
LOC105376526	-0.838737242	-0.958127726	0.349039292	-4.600214301	0.457125681
LOC101928078	-0.838737242	-0.958127726	0.349039292	-4.600214301	0.457125681
LOC101928119	-0.838065441	-3.007037829	0.006777582	-3.417060778	2.168925219
DGKZP1	-0.837069103	-1.351420922	0.191123926	-4.544485341	0.718684942
KRT8P42	-0.835108691	-0.968325993	0.344043178	-4.598724558	0.463387049
SNORD175	-0.834616196	-0.967712856	0.344342162	-4.598766947	0.463009798
LOC105372906	-0.833565935	-0.930176421	0.362985019	-4.602083559	0.440111299
NALCN-AS1	-0.833038681	-1.186401329	0.248882265	-4.579256382	0.60400605
LPAR4	-0.832660172	-0.950715141	0.352701609	-4.599696244	0.452592559
IL4I1	-0.832530795	-1.139983008	0.267292929	-4.58495158	0.57301253
LOC105371768	-0.832172227	-1.638823865	0.116337825	-4.442628429	0.93427906
UBAC2-AS1	-0.831725588	-2.358767466	0.028236363	-4.063058612	1.549191244
LOC105375036	-0.831548376	-0.830948008	0.415470648	-4.604982512	0.381459653
CES1P2	-0.830822723	-0.951615888	0.352255191	-4.599172745	0.453142598
FAM50B	-0.83069755	-1.172052148	0.254469189	-4.579900902	0.594364794
LOC100419579	-0.829207108	-1.182256042	0.250486718	-4.579306815	0.601215298
LRRN4CL	-0.82903826	-0.964456476	0.345933051	-4.599416727	0.461007943
LOC442041	-0.828804964	-1.303766775	0.206604979	-4.556861194	0.684859217
SUCLG2P2	-0.828752069	-0.949354025	0.35337692	-4.59930889	0.451761819
LOC107984265	-0.827754648	-1.53393728	0.140164952	-4.491102618	0.853360567
C5AR1	-0.827505422	-1.852969645	0.078175692	-4.386280272	1.106928266
LUNAR1	-0.826262857	-0.946107034	0.354991439	-4.599490285	0.44978212
EIF4EBP3	-0.825951409	-0.905300003	0.37570749	-4.60231481	0.425150147
STK16P1	-0.825889411	-0.919060703	0.368633738	-4.600429623	0.43340492
NPY1R	-0.825889411	-0.919060703	0.368633738	-4.600429623	0.43340492
LOC727978	-0.825178781	-1.656605632	0.112656948	-4.465961476	0.948242018
CHDH	-0.824476099	-3.919952893	0.000802241	-2.202569331	3.095695146
LOC101241901	-0.823914768	-1.38957558	0.179401561	-4.544756571	0.746173782
TRPM3	-0.823612385	-1.398696418	0.176685999	-4.539528818	0.752797864
LOC105370625	-0.822075751	-1.156129951	0.26077761	-4.582994783	0.583729699
LOC100240714	-0.818824593	-1.222180458	0.235353451	-4.574039265	0.628279429
LOC105376177	-0.816927118	-1.48845897	0.151684135	-4.519141519	0.819059841
MMP3	-0.815922538	-1.572196452	0.131042548	-4.498403493	0.882587671
LOC101928669	-0.815404552	-1.340690193	0.194527639	-4.544486366	0.711018684
HDAC1P2	-0.81517556	-0.907795409	0.374418074	-4.601038506	0.426643195
LOC105375942	-0.81517556	-0.907795409	0.374418074	-4.601038506	0.426643195
PDCD6-AHRR	-0.813996412	-1.196456278	0.245022524	-4.574558331	0.610793991
SNORD4B	-0.813524641	-0.918966208	0.368682008	-4.602126014	0.433348056
HDC	-0.813404264	-1.000255947	0.328719038	-4.596981739	0.483175143
SQSTM1	-0.812477425	-2.04766385	0.053472785	-4.262611191	1.271867196
LOC105373383	-0.811911127	-1.29917199	0.208147965	-4.551801741	0.681627831
LOC100129203	-0.810986469	-0.851231806	0.404365802	-4.603215985	0.393225581
LOC100421031	-0.810986469	-0.851231806	0.404365802	-4.603215985	0.393225581
LOC101928347	-0.810986469	-0.851231806	0.404365802	-4.603215985	0.393225581
DNAAF3	-0.810002127	-1.843159915	0.079650484	-4.364524371	1.098811581
LOC105372180	-0.809829506	-1.46410432	0.158164516	-4.519854611	0.800890943
LOC107986700	-0.807018323	-1.440701512	0.164601926	-4.516525436	0.783565087
LOC105371701	-0.804681271	-1.151850676	0.262492717	-4.582415503	0.580882742
KRT9	-0.804104131	-0.988712689	0.334203336	-4.598437727	0.475989219
LOC107984895	-0.803752592	-1.72102211	0.100137799	-4.431605006	0.999401958
ELMOD1	-0.803388349	-1.862958801	0.076698496	-4.377625819	1.115213152
FAM225A	-0.802572126	-1.055115639	0.303513838	-4.5923331	0.517821504
DLX2-DT	-0.80133353	-0.92498201	0.365617409	-4.60158589	0.436973133
DPYSL3	-0.80046776	-1.890911371	0.072693956	-4.333794799	1.138501696
ANGPTL4	-0.80028936	-1.949340864	0.064912271	-4.216954609	1.187673197
DNM1	-0.799499344	-1.362433736	0.187679832	-4.533323435	0.726582394
BICDL2	-0.798290085	-1.401257499	0.175929424	-4.528888132	0.754661519
MAGEA1	-0.798207273	-1.633176791	0.117527806	-4.434157871	0.929859371
LGI2	-0.797096398	-1.421007724	0.170181772	-4.5361317	0.769086959
H2BC13	-0.796584102	-1.429055906	0.167883346	-4.533888205	0.774992384
LOC107987091	-0.795376014	-1.175478065	0.253126848	-4.578750338	0.596661789
MIRLET7I	-0.79503108	-1.357649666	0.189169893	-4.549445838	0.723147982
KCNIP2-AS1	-0.793605274	-1.333713791	0.196765998	-4.553205219	0.706049947
GABRQ	-0.793406847	-0.78293292	0.442518628	-4.608194515	0.354068443
PRKG1	-0.790014566	-1.556106126	0.134817127	-4.494364565	0.870254932
PROZ	-0.788809367	-0.956457669	0.349862142	-4.60206485	0.456103049
POLR2J2	-0.788518739	-0.879342383	0.389294434	-4.603170958	0.409721806
CBX3P2	-0.788418376	-1.413338554	0.172395448	-4.527073028	0.763474206
LOC440792	-0.787690038	-0.911775727	0.372367468	-4.602144762	0.429028268
ZC3H18-AS1	-0.785659195	-0.876195914	0.390962955	-4.603343878	0.407864391
LOC105374758	-0.785408464	-0.876126858	0.390999626	-4.603313337	0.407823658
LINC02616	-0.784356033	-1.029710456	0.315010045	-4.594564405	0.501675597
NEO1	-0.783623107	-1.516222878	0.144563093	-4.504356463	0.839942568
TTC4	-0.783212108	-1.236368183	0.230146113	-4.562824273	0.637996356
CEACAM19	-0.78320209	-1.95181725	0.06459938	-4.318841916	1.18977165
LIPE	-0.783141033	-2.044496933	0.053811137	-4.255211171	1.269127831
KLHL10	-0.781666629	-1.307942932	0.20521032	-4.557401713	0.687800802
HNRNPA1P10	-0.780805581	-2.063998785	0.05175767	-4.252906892	1.286025283
LINC02777	-0.780249345	-1.188620723	0.248026415	-4.576635807	0.605502064
LINC02595	-0.780005126	-0.923134203	0.366556907	-4.608534958	0.435858593
LOC105373467	-0.778766622	-0.892684505	0.382271115	-4.602855421	0.417628517
TRAF1	-0.777801825	-1.590836612	0.126780213	-4.446181226	0.896948523
REEP6	-0.777595293	-3.915006532	0.000811715	-2.061847201	3.090596428
LINC02614	-0.777452046	-0.897174912	0.379926226	-4.603485959	0.420300726
COCH	-0.777026115	-0.795720249	0.435211329	-4.60651161	0.361299808
ADHFE1	-0.77700543	-1.420926291	0.170205157	-4.526830708	0.769027285
LOC728158	-0.776555452	-1.245802555	0.226732386	-4.569269206	0.644486442
TRI-TAT2-2	-0.775889357	-1.801655908	0.086161726	-4.403613449	1.06468561
TOMM20P4	-0.775349245	-0.862330613	0.398370925	-4.603282122	0.399712366
LOC105371380	-0.775296105	-1.360620282	0.188243558	-4.547532543	0.725279877
HHIPL2	-0.77509241	-1.601646262	0.124361921	-4.474588804	0.905312578
PRDX3P2	-0.774727976	-0.864561856	0.397172718	-4.603978603	0.401020591
LOC105376675	-0.774727976	-0.864561856	0.397172718	-4.603978603	0.401020591
DIRAS3	-0.773929397	-0.863625078	0.397675495	-4.604029392	0.40047117
CRISPLD1	-0.773832943	-0.944141766	0.355971065	-4.604232312	0.448585302
CMTM1	-0.77324441	-2.57829895	0.017636762	-3.782712466	1.753581146
ATP5MC1P4	-0.772206413	-1.253934194	0.223821265	-4.565871172	0.650098654
SLC25A34	-0.771552417	-2.224909138	0.037329454	-4.04550568	1.427948362
LOC102723750	-0.770971876	-1.160215639	0.25914787	-4.579291862	0.586452356
TNFAIP8L2	-0.770819123	-0.86040529	0.399406724	-4.604166105	0.398584628
WNT7A	-0.770819123	-0.86040529	0.399406724	-4.604166105	0.398584628
RDM1P5	-0.770155083	-0.992343645	0.332471448	-4.597367768	0.478245645
LOC114841035	-0.770064717	-0.935205255	0.360448702	-4.601677574	0.443156534
RPL7AP30	-0.769540535	-0.851019936	0.404480802	-4.605226934	0.393102087
MIRLET7D	-0.769313185	-1.158846679	0.259693089	-4.579528058	0.585539608
LINC00663	-0.769217897	-0.858453513	0.40045853	-4.604271041	0.397442451
LOC105376494	-0.768642732	-1.095555177	0.285837669	-4.588556696	0.543880538
HIGD1AP1	-0.768435232	-1.257320855	0.222617339	-4.567730793	0.652441013
RAC1P2	-0.767721547	-1.596671928	0.125469922	-4.481490131	0.901460372
CARD16	-0.7673517	-1.005650134	0.326177802	-4.596761596	0.486545598
LOC105371686	-0.766555673	-0.765438596	0.452636924	-4.610056621	0.344250021
LRRC2	-0.765876487	-1.092327414	0.287220543	-4.587820763	0.541784501
RPS2P17	-0.76571255	-2.242448373	0.036001727	-4.123516338	1.443676666
SERPINB12	-0.765559623	-0.896166574	0.380451952	-4.603949598	0.419700183
LOC112267864	-0.764999964	-1.434225018	0.166420374	-4.528507897	0.778793506
NPIPB5	-0.764695207	-1.40397063	0.175130763	-4.535825956	0.75663756
HSPD1P4	-0.76445679	-1.161456635	0.258654352	-4.57837839	0.58728021
SNORA47	-0.764369306	-0.873845962	0.392212133	-4.606648282	0.406478976
RB1-DT	-0.763873539	-0.849844491	0.405119197	-4.603898539	0.392417177
VDAC1P8	-0.763873539	-0.849844491	0.405119197	-4.603898539	0.392417177
LHB	-0.760790291	-1.139534482	0.267475611	-4.5811784	0.572715812
HDAC4-AS1	-0.76053722	-1.421609681	0.170008992	-4.523271085	0.769528108
SPINT1	-0.759714275	-0.767335629	0.451532984	-4.607707536	0.345310519
TDRD10	-0.75947415	-1.122461967	0.274497766	-4.585094428	0.561461186
SLC12A5	-0.759365463	-0.949643582	0.353233184	-4.600543782	0.451938504
JCAD	-0.758396515	-1.044540389	0.308262453	-4.593264894	0.51107937
LOC107984214	-0.758286677	-0.846802496	0.406774335	-4.604893143	0.390646456
LAG3	-0.757930656	-0.953627399	0.351259654	-4.601598469	0.454371731
MMP25	-0.756993408	-1.418686887	0.170849248	-4.514320223	0.767386928
PFN4	-0.756525233	-1.704254229	0.103276489	-4.434254865	0.985998535
SNORD125	-0.756169044	-1.538521093	0.139045043	-4.46111166	0.856844489
SNORA9B	-0.755525476	-0.857397273	0.401028479	-4.605789882	0.396824785
MTRNR2L2	-0.755116283	-1.015441179	0.321600278	-4.595769157	0.492683585
ABCG4	-0.754965295	-0.957078913	0.349555897	-4.599889961	0.456483367
SNORD18C	-0.75478069	-1.010028367	0.324125291	-4.596975625	0.48928708
SLC25A34-AS1	-0.753314787	-1.679321813	0.108098419	-4.418948917	0.966180658
SSTR2	-0.753259481	-1.096546251	0.285414033	-4.587779577	0.544524678
LOC105378859	-0.752797683	-0.858231139	0.40057848	-4.607817039	0.397312386
LOC107985184	-0.751137516	-1.991946005	0.059712205	-4.229360337	1.223936891
BRSK1	-0.750804542	-1.259225117	0.22194258	-4.553312127	0.65375937
EPHA3	-0.750751535	-0.837384132	0.411926246	-4.605536803	0.385180536
AHCTF1P1	-0.750121292	-1.203477874	0.242354033	-4.571603936	0.615549749
TMEM82	-0.750015129	-0.87644046	0.390833109	-4.605412326	0.408008653
UBE2MP1	-0.749961442	-0.861338472	0.398904467	-4.608055218	0.3991311
WNT4	-0.749711914	-0.836338879	0.412500559	-4.605549338	0.384575459
LOC105375914	-0.74931772	-1.165141856	0.257192939	-4.578261147	0.589740959
LINC01063	-0.749197964	-1.058823478	0.301861321	-4.592012943	0.520192532
LOC105375270	-0.748909705	-0.756155957	0.458062323	-4.60822004	0.339075429
LOC105379395	-0.748746771	-1.584480036	0.128220541	-4.476931431	0.892042395
PSMA6P1	-0.748521446	-1.264511642	0.22007759	-4.561476747	0.657424178
PARD3-AS1	-0.748214636	-0.804097673	0.430464833	-4.60899724	0.366062323
THSD4-AS2	-0.747410007	-0.828070162	0.417061731	-4.606461747	0.379799659
CDK7	-0.746021025	-1.137618692	0.268256938	-4.582408988	0.571449037
SLAMF8	-0.745950955	-1.325848256	0.199313859	-4.552671041	0.700462502
EP400P1	-0.745737824	-1.692327548	0.105559742	-4.423393706	0.97650168
ST13P3	-0.743972932	-0.849785573	0.405151213	-4.605230287	0.392382857
ITGB1BP2	-0.743869318	-1.08463234	0.290536887	-4.589257282	0.536798721
H2AZ1-DT	-0.743847701	-0.987105442	0.33497195	-4.598420262	0.474991559
LOC102723439	-0.742618774	-1.02269784	0.318236815	-4.595262301	0.497249581
SNORD19C	-0.742585912	-2.961123129	0.007523243	-3.334555311	2.12359491
PCDHB7	-0.74255319	-0.864498772	0.397206563	-4.60616633	0.400983584
HAPLN3	-0.741262756	-1.630011515	0.118199283	-4.446038898	0.927385158
KCNK7	-0.736610534	-0.902140327	0.377344365	-4.60532414	0.423262131
YWHAZP6	-0.736380891	-0.821795102	0.420544393	-4.606314046	0.376188153
DLGAP4-AS1	-0.736252359	-0.74462339	0.464857016	-4.608671895	0.33268061
LOC105376987	-0.734892691	-2.070582055	0.051080525	-4.211567001	1.291744648
PCBP2P2	-0.734851724	-1.524804597	0.142418433	-4.493676923	0.846433797
CPLX1	-0.733587162	-2.219847299	0.037720871	-4.070263713	1.423418288
COILP1	-0.733040559	-0.835994529	0.412689872	-4.60880077	0.384376189
LOC105370356	-0.731803239	-1.119488438	0.275734525	-4.58449163	0.559508852
LOC643562	-0.731431602	-1.090276546	0.288101713	-4.588414156	0.540454159
DHRS4L2	-0.730712026	-1.487750874	0.151869439	-4.496796445	0.818529611
LOC112268253	-0.730533129	-0.807106786	0.428767826	-4.60775941	0.367777811
LOC105378665	-0.730081998	-0.75664236	0.457777066	-4.607350663	0.339345969
CASS4	-0.730081998	-0.75664236	0.457777066	-4.607350663	0.339345969
LOC107986845	-0.72842741	-2.851757107	0.009630108	-3.382258328	2.016368842
PKD1P3-NPIPA1	-0.726783229	-1.219493366	0.236349708	-4.568094117	0.62644493
LOC112268116	-0.725032605	-1.020881838	0.319076203	-4.595631309	0.496105585
SNORD19	-0.724748942	-1.091055059	0.287766989	-4.588470632	0.540959027
SNX25P1	-0.724016464	-1.136267167	0.26880915	-4.582941257	0.570555952
NRN1L	-0.723983648	-0.809915758	0.427187465	-4.609348784	0.369381499
FTH1P3	-0.723500346	-1.198539776	0.244228411	-4.574375569	0.612203816
LOC105373873	-0.722868775	-1.290805806	0.210980446	-4.549357404	0.675757794
MROH2A	-0.719866314	-0.726516518	0.475645696	-4.609485242	0.322716429
LOC107987422	-0.718020159	-1.291454212	0.210759855	-4.553699648	0.676212109
VPS13B-DT	-0.717926104	-1.061268525	0.30077513	-4.591622158	0.521758077
LOC107986073	-0.717883122	-0.720237179	0.479421321	-4.612509981	0.319282656
LOC101928005	-0.717795659	-1.868376518	0.075907583	-4.325808672	1.119714837
LOC105378731	-0.717249249	-1.089473797	0.288447152	-4.58840266	0.539933745
LOC105379194	-0.717135711	-1.099164097	0.284297224	-4.58728037	0.546227381
SMG1P2	-0.716917597	-2.054463001	0.052752799	-4.143548395	1.277754492
LINC01163	-0.716128938	-1.24897205	0.225594279	-4.56539409	0.646671918
PDE2A	-0.715796751	-0.934738699	0.360683509	-4.603746927	0.442873714
RPS10P13	-0.715583206	-1.514283379	0.145051457	-4.496965915	0.838477904
RRAS2P1	-0.714375617	-1.314955884	0.202884834	-4.546639002	0.692750416
RXFP1	-0.714291978	-1.002060677	0.327867288	-4.596877257	0.484301912
SNORA64	-0.714122257	-0.836632821	0.412339001	-4.615001971	0.384745586
ZNF506	-0.71318577	-1.110331483	0.279568732	-4.584557383	0.553511403
LINC02872	-0.712568374	-1.400934351	0.176024743	-4.527856402	0.754426281
RPL23AP65	-0.712191999	-0.719970194	0.479582241	-4.609609795	0.319136907
LOC112268199	-0.71190118	-0.816040714	0.42375415	-4.61017398	0.372886036
PRPF8	-0.710831379	-1.494147025	0.150202307	-4.498160901	0.823323397
LOC105374836	-0.710789309	-6.111876486	4.85E-06	3.19887915	5.314258261
HSPA2	-0.710724752	-1.381802557	0.181742034	-4.532098005	0.740544616
LOC105372427	-0.710546364	-1.180710942	0.251086736	-4.575473071	0.600176229
PLIN1	-0.710138501	-0.810032288	0.427121983	-4.610038216	0.369448076
BDP1	-0.709892318	-1.75279818	0.094413418	-4.348752743	1.02496628
LOC105372424	-0.708758692	-1.05667655	0.302817383	-4.592157613	0.518819198
RPSAP19	-0.708047951	-1.006173216	0.325932105	-4.596718375	0.486872859
LOC107985900	-0.707811123	-0.946348936	0.354870985	-4.60274739	0.449929508
LOC101929704	-0.707022622	-0.894624116	0.381257084	-4.608801125	0.418782078
FBXO24	-0.706427398	-0.709102574	0.4861593	-4.612319703	0.313221402
RHEBP1	-0.706385858	-1.27429867	0.216656797	-4.557271307	0.664227682
C6orf163	-0.706240404	-0.850850395	0.404572841	-4.607943535	0.393003275
ACSBG2	-0.705756336	-1.077551542	0.293612852	-4.589874787	0.532224938
LOC101928764	-0.70557092	-1.258927019	0.222048104	-4.562006915	0.653552931
CCDC136	-0.703788689	-1.446738009	0.162921513	-4.512438737	0.788021565
INTS6-AS1	-0.703409887	-1.558627068	0.134219853	-4.470919048	0.872183241
EVI2B	-0.703325291	-1.881529561	0.074017068	-4.279935312	1.130668122
LOC105377762	-0.703290368	-0.702495231	0.490183527	-4.611712187	0.309641288
LOC105375443	-0.701897911	-0.952936906	0.351601177	-4.600498408	0.45394968
LINC01341	-0.701482245	-1.504132006	0.147629734	-4.492397153	0.830826163
SHLD2P1	-0.700716293	-0.708562937	0.486487247	-4.610082277	0.31292854
LINC01910	-0.700506849	-1.239055793	0.229169656	-4.562178867	0.639842887
LOC554249	-0.700440189	-0.829231867	0.416418992	-4.609218835	0.380469471
RPL17P39	-0.697575869	-1.039941123	0.310344049	-4.593795312	0.508156578
SRRM2-AS1	-0.697366704	-1.892152689	0.072520459	-4.276984528	1.139539456
LINC02381	-0.696620491	-0.70240819	0.490236668	-4.610393896	0.309594208
LOC105378586	-0.696278508	-2.150368024	0.043485017	-4.089934913	1.361660356
PMFBP1	-0.695650741	-0.89739062	0.379813823	-4.604018948	0.420429234
CREB3L1	-0.695524558	-0.68169627	0.502975977	-4.615443601	0.298452757
PCDHGB7	-0.695359495	-0.702199231	0.490364256	-4.613518392	0.309481194
BMERB1	-0.695247557	-1.384069206	0.181057042	-4.526873697	0.742184579
PDE4DIPP6	-0.694747557	-1.56215099	0.133388629	-4.44319706	0.874881191
MYOSLID	-0.693439506	-1.539052501	0.13891569	-4.477670168	0.8572487
LOC112267936	-0.693036007	-1.697602577	0.104544636	-4.412495383	0.980698245
LOC105375818	-0.692962632	-0.6995595	0.491977701	-4.611902771	0.308054581
RAB33A	-0.691595187	-1.522286358	0.143045033	-4.478923335	0.844527218
HMGN1P37	-0.690302177	-0.69653933	0.493827421	-4.611393417	0.306424798
LOC105374423	-0.690234576	-1.152349068	0.262292535	-4.57971811	0.58121407
MAGEB17	-0.68994097	-1.360399724	0.188312212	-4.535421659	0.725121515
LOC102723752	-0.689637126	-1.057354779	0.302515123	-4.5922787	0.51925291
LOC101927088	-0.687953658	-0.903558104	0.376609301	-4.604716542	0.424108959
RPS9P2	-0.687790514	-1.253655631	0.223920514	-4.556022899	0.649906118
WNK4	-0.686283001	-1.672666222	0.109417513	-4.422252828	0.960913161
LOC107987301	-0.685893171	-0.794498345	0.435906339	-4.611695986	0.360606815
PCOLCE	-0.685475565	-1.676696172	0.108617182	-4.373216315	0.964101469
TERT	-0.685447925	-0.716426487	0.481721142	-4.629486336	0.317204293
LOC101928279	-0.685385096	-0.793330593	0.436571188	-4.609387471	0.359944929
MYCL-AS1	-0.685379661	-0.964279665	0.346019574	-4.604467401	0.460899333
RPL21P4	-0.685144784	-0.691024416	0.497215352	-4.610856569	0.303455471
TERC	-0.684344534	-0.982332722	0.337261549	-4.599534505	0.47203317
LOC107986206	-0.68285004	-1.092938018	0.28695857	-4.587190137	0.542180801
TEX14	-0.68277657	-0.877107136	0.390479269	-4.606700669	0.408402018
LOC100131496	-0.68210807	-1.325836367	0.19931773	-4.534587345	0.700454068
SNORD133	-0.682022956	-0.668325997	0.511298474	-4.615926604	0.291325503
CCDC192	-0.680290337	-1.659031974	0.112162407	-4.427989916	0.950152679
PRR36	-0.679910213	-1.021434922	0.318820393	-4.59598278	0.496453907
PRKXP1	-0.679805312	-1.210818675	0.239587755	-4.568599203	0.620535382
LOC105377873	-0.67920397	-0.780533046	0.443898388	-4.610927985	0.352716432
AK8	-0.678901301	-1.939494066	0.066169724	-4.278487797	1.179340677
ZDHHC11B	-0.678497696	-0.665705729	0.512938502	-4.611661333	0.289934701
LOC392226	-0.678497696	-0.665705729	0.512938502	-4.611661333	0.289934701
CDRT15P1	-0.677480068	-1.067570209	0.297988562	-4.59089391	0.525800406
SLC38A3	-0.677146306	-1.835522607	0.080815422	-4.315828338	1.092505755
LOC102724479	-0.676485529	-0.763933645	0.453513864	-4.617313885	0.343409432
MIR155HG	-0.676145684	-0.694485835	0.495087375	-4.60983002	0.305318148
LINC01535	-0.673013567	-0.9688744	0.343775909	-4.601014867	0.463724561
NECAB2	-0.671876597	-1.307951122	0.205207593	-4.545482622	0.687806574
LOC101927571	-0.671633776	-0.886413959	0.385561499	-4.608775597	0.41390634
CES3	-0.671105901	-1.197005811	0.244812884	-4.572031172	0.61116573
LOC100505664	-0.670452642	-0.959111604	0.348555146	-4.601609885	0.457728501
DNMT3L	-0.670352506	-1.477406348	0.15459768	-4.477720734	0.810797028
SLC37A1	-0.669006309	-3.263306027	0.003759521	-2.767419432	2.424867485
TAX1BP3	-0.668918626	-1.356976971	0.189380161	-4.533479412	0.722665519
LOC105371493	-0.668449278	-1.49837505	0.149108534	-4.47813536	0.8264975
LOC105378663	-0.668396234	-0.985197658	0.335885871	-4.599568006	0.473808264
LOC105378669	-0.668394182	-0.901202589	0.377831068	-4.604268143	0.422702334
GEMIN8P4	-0.668330193	-2.162925735	0.042387378	-3.991471724	1.372763447
LINC00920	-0.667998259	-1.702712933	0.103569165	-4.390742596	0.984769525
RPL21P28	-0.667395861	-1.088347045	0.288932523	-4.588387795	0.53920357
MUC3A	-0.666244389	-2.42290946	0.024647284	-3.862530556	1.608230931
TOGARAM2	-0.666048842	-1.491297143	0.150943259	-4.494191141	0.821186277
HOXD11	-0.66488045	-1.633720212	0.11741285	-4.412521895	0.93028437
LINC01635	-0.664480739	-1.071658731	0.296190572	-4.590384869	0.52842877
LOC105376134	-0.664233257	-1.512017286	0.145623775	-4.47563018	0.836767715
IL11	-0.663861438	-1.34460139	0.193281544	-4.524151084	0.713809614
LOC100420062	-0.663651575	-0.875443146	0.391362825	-4.608615692	0.40742043
LOC105372989	-0.66299955	-1.591000828	0.126743184	-4.428674759	0.897075387
PPIAP11	-0.6624926	-1.340511823	0.194584618	-4.535145895	0.710891494
LOC107986597	-0.662295574	-1.278685462	0.215136905	-4.54604543	0.667285084
SNORD79	-0.661996108	-0.765881753	0.452378892	-4.611071584	0.344497667
IFFO1	-0.661942619	-0.663598057	0.514259828	-4.614394711	0.2888174
SLC2A9	-0.661623035	-0.845041442	0.407734496	-4.607413428	0.389622544
PTGES3L-AARSD1	-0.661581153	-1.16080536	0.258913263	-4.576438519	0.586845702
PRSS35	-0.661422874	-0.732248664	0.472214422	-4.612697048	0.325860753
SLAIN1	-0.661190589	-1.323494819	0.200081211	-4.532930154	0.698793693
IGFBP1	-0.661133149	-3.912652788	0.000816262	-0.781625088	3.088170421
EFNA2	-0.660782459	-0.653170432	0.520824906	-4.615880036	0.283308256
ZNF345	-0.659335182	-1.036274045	0.312010867	-4.594784047	0.50583028
XYLT1	-0.65919648	-1.146489176	0.264653358	-4.579693985	0.577322591
LOC107984029	-0.659194038	-0.971341359	0.342575387	-4.60010604	0.465243843
RPL21P16	-0.657984321	-1.882948685	0.073815583	-4.300665122	1.131851946
MME	-0.65798222	-1.363061993	0.187484846	-4.529512282	0.72703383
FTH1P23	-0.657625016	-1.321738843	0.200655264	-4.541403856	0.697549442
C9orf47	-0.657289292	-1.093506496	0.286714827	-4.587341827	0.542549848
LOC105376106	-0.655748572	-1.857383865	0.077519879	-4.283238624	1.110586914
SP8	-0.655515683	-0.756772038	0.457701034	-4.611623836	0.339418106
ARMH1	-0.655513135	-1.206599947	0.241174589	-4.56694967	0.617668453
CGA	-0.654966002	-1.546869889	0.137024287	-4.463540551	0.863202449
LOC105378469	-0.654908769	-1.142521569	0.266260724	-4.579517433	0.574692891
SNORA5B	-0.654085	-0.944587641	0.355748649	-4.602257237	0.448856741
MAG	-0.653558893	-1.484913837	0.152613728	-4.479990647	0.816406399
SEPTIN14P2	-0.653553527	-1.471891383	0.15606844	-4.484391812	0.806684911
MIR548AR	-0.653079309	-0.659199817	0.51702325	-4.613391835	0.286489927
LOC107986830	-0.653079309	-0.659199817	0.51702325	-4.613391835	0.286489927
LOC101929932	-0.653058461	-1.005676859	0.326165246	-4.598916002	0.486562316
CATSPERG	-0.651014825	-0.715738276	0.482137175	-4.612783759	0.316829381
ZMIZ1-AS1	-0.649991172	-1.282048825	0.213977196	-4.545937867	0.669632508
ANKDD1B	-0.649875233	-0.655172014	0.519561154	-4.613616798	0.284363327
SCAT2	-0.649862368	-1.519410645	0.143763355	-4.46712647	0.842351801
SOD2-OT1	-0.649317521	-1.364894478	0.186917032	-4.524286061	0.728351124
SOCS2	-0.646161775	-1.680076372	0.107949726	-4.362069941	0.966778456
ECH1	-0.645748666	-0.983471372	0.33671433	-4.600036013	0.4727384
LOC105377627	-0.644959523	-0.74336006	0.46560498	-4.613295495	0.331982383
FAM25A	-0.643410688	-1.123049949	0.274253694	-4.582657933	0.561847514
RPL12P12	-0.643217624	-0.742511309	0.466107892	-4.611142655	0.331513544
LOC101928909	-0.64279121	-1.538569301	0.139033304	-4.464544778	0.856881157
LOC400684	-0.642386964	-1.50444257	0.147550302	-4.456643601	0.831059897
METTL9	-0.642367432	-0.970304934	0.343079402	-4.601411003	0.464605356
TMED6	-0.641140156	-1.139420466	0.267522064	-4.580601342	0.572640394
CA11	-0.640489009	-1.560302351	0.133824152	-4.421162171	0.8734655
LOC101928222	-0.639811519	-1.054667111	0.303714176	-4.592501951	0.517534937
LOC107985354	-0.637248057	-0.986807165	0.335114725	-4.600079568	0.474806489
NAPEPLD	-0.636861222	-0.700930953	0.491139066	-4.613508525	0.30879552
MIR503HG	-0.636655686	-1.18616985	0.248971657	-4.570486306	0.60385009
RTCA-AS1	-0.636615677	-1.06382755	0.299641304	-4.591361253	0.523398322
LOC105370492	-0.635810712	-1.471926218	0.156059114	-4.490475625	0.806710863
RN7SL521P	-0.635557319	-0.708108529	0.486763499	-4.61220014	0.312681996
FABP5P9	-0.635530018	-0.641059595	0.528507529	-4.614362725	0.276948821
LOC100420528	-0.634890282	-1.192239834	0.246635547	-4.570832924	0.607944329
LOC105374491	-0.633755963	-0.63247068	0.53399333	-4.616205553	0.272464168
LOC105371692	-0.633710016	-0.864906062	0.396988083	-4.612612676	0.40122253
ANTXR2	-0.633648733	-2.303127649	0.031734895	-3.856552551	1.498462934
LOC107987280	-0.631944901	-0.862836944	0.398098813	-4.610997668	0.400009117
LOC105376257	-0.631923858	-0.766036135	0.452289022	-4.615389662	0.344583953
LOC112267870	-0.631914325	-1.11656052	0.276956296	-4.584084327	0.557588758
HEPACAM2	-0.631855457	-0.683935298	0.501589812	-4.615147796	0.299651293
RNF112	-0.63184588	-1.013805732	0.322361738	-4.597863227	0.491656511
PDZK1	-0.629212461	-1.130267539	0.271270617	-4.581201512	0.566597245
RPL6P24	-0.628940836	-1.06721861	0.298143547	-4.590951054	0.525574586
LOC105369816	-0.62893979	-0.733026104	0.471750175	-4.616714804	0.32628793
ZBTB32	-0.628527098	-1.422129233	0.169859978	-4.509723979	0.769908937
C5orf34-AS1	-0.62844654	-1.875734788	0.074844815	-4.232958049	1.125838281
LOC105376866	-0.628321284	-1.389442195	0.179441519	-4.51892752	0.746077063
H2AC13	-0.627857282	-1.61680253	0.121036366	-4.396961027	0.917084124
LOC105376601	-0.627831483	-0.692995557	0.496002913	-4.620398597	0.304515773
UCN2	-0.626440659	-1.871075487	0.075516241	-4.264502217	1.121959636
NEURL3	-0.625898792	-0.631147997	0.534840873	-4.614774352	0.271775411
HYAL4	-0.625143962	-0.858541225	0.400411224	-4.609306753	0.397493757
LOC105369322	-0.624701286	-0.60624714	0.550931652	-4.618876577	0.258902276
LOC105378730	-0.624088592	-0.726631653	0.475576632	-4.615270689	0.322779493
FAM120B	-0.623931879	-0.624070921	0.539388042	-4.615735763	0.268098686
OGFRP1	-0.623108924	-1.503370057	0.147824763	-4.444313266	0.830252809
LOC112268179	-0.621438304	-2.190580637	0.040058306	-3.938383326	1.39730742
FTH1P16	-0.620438675	-1.152522446	0.262222924	-4.577512571	0.581329344
SNORA63B	-0.619960779	-0.69292799	0.496044445	-4.611900645	0.304479409
TMEM178A	-0.619646366	-1.629841574	0.118235425	-4.405601139	0.927252383
ABHD14A	-0.619008712	-3.233760516	0.004025947	-2.480413788	2.395131947
MIR1281	-0.618896752	-0.791289017	0.437735049	-4.61095279	0.358788678
ITGB2	-0.618587096	-0.696409164	0.493907232	-4.620371966	0.306354615
SLC30A3	-0.618584843	-1.531224185	0.140831312	-4.466576417	0.851300775
SPDYE10P	-0.617294712	-1.155754805	0.260927633	-4.575469127	0.583479925
PRTFDC1	-0.616774081	-0.817676704	0.422840044	-4.614284011	0.373823891
LOC101928824	-0.615827155	-1.383595847	0.181199923	-4.520503022	0.741841991
TSPAN1	-0.615215319	-1.887777561	0.073133587	-4.191002932	1.135883125
MFF-DT	-0.614560643	-1.353573895	0.190446716	-4.525085922	0.720226512
ZNF429	-0.613250242	-1.460988837	0.159009508	-4.486087828	0.798576906
UPF3AP2	-0.612853877	-0.656483905	0.518733778	-4.618120469	0.285055471
LANCL3	-0.612649976	-1.019215343	0.319847854	-4.599315969	0.495056559
LOC105377347	-0.612132288	-1.118072411	0.276324915	-4.582985724	0.558579955
LOC107985694	-0.611914953	-1.447081196	0.162826397	-4.46768999	0.788275187
MDGA2	-0.611746727	-0.867049395	0.395839633	-4.608564467	0.402480725
LOC112267891	-0.610114508	-1.295270196	0.209465266	-4.538274522	0.678887982
LOC105372232	-0.609171829	-0.708190579	0.486713611	-4.61877475	0.312726508
CLCNKA	-0.60902956	-0.681165793	0.503304709	-4.612404498	0.298169006
CERS4	-0.60902956	-0.681165793	0.503304709	-4.612404498	0.298169006
SYN2	-0.608648855	-1.065881324	0.298733555	-4.5912468	0.524715993
ZC3H11B	-0.608230982	-0.680235328	0.503881605	-4.612444019	0.297671496
LOC105378480	-0.608230982	-0.680235328	0.503881605	-4.612444019	0.297671496
GASK1B	-0.608230982	-0.680235328	0.503881605	-4.612444019	0.297671496
RPS4XP16	-0.607284328	-0.924543709	0.365840113	-4.60687256	0.436708677
PRKG1-AS1	-0.605540277	-0.870400527	0.394048336	-4.613511359	0.404450502
FOXE3	-0.605494804	-0.615808291	0.544723148	-4.612791156	0.263824169
FLJ42627	-0.60454661	-2.761832868	0.011774381	-3.275049753	1.929061915
LINC02166	-0.604396454	-1.357175955	0.189317944	-4.520332905	0.722808221
PHF11	-0.603752037	-1.033084649	0.313465703	-4.595665721	0.503809969
LOC105376958	-0.602014946	-1.601930259	0.12429891	-4.410783859	0.90553268
MIR1204	-0.600870217	-1.130320898	0.271248653	-4.580829287	0.56663241
STXBP5L	-0.600567976	-0.610363751	0.548253966	-4.617008255	0.261018218
PFN1P2	-0.600308917	-1.302314602	0.207091671	-4.537017012	0.683837368
SLC44A3-AS1	-0.600293722	-1.12504702	0.273425894	-4.582274119	0.563160359
PDPK2P	-0.600262427	-1.0834859	0.291033326	-4.588680817	0.536057277
LOC105370274	-0.599008202	-0.895908234	0.380586722	-4.608339729	0.419546368
LOC100506271	-0.598408633	-0.655437325	0.51939377	-4.617617371	0.284503264
ASZ1	-0.597970354	-0.855900381	0.401837099	-4.61032273	0.39594997
LOC101929240	-0.597376418	-1.480232927	0.153848265	-4.458960423	0.812907397
GRHL3	-0.597369586	-0.67845373	0.504987255	-4.621395663	0.296719583
WNT6	-0.596787307	-1.484074848	0.152834405	-4.473231778	0.815778869
LOC101559451	-0.596734908	-0.902353463	0.377233801	-4.619566509	0.4233894
LOC101929479	-0.596689276	-1.254307757	0.223688222	-4.550277438	0.650356882
WASH5P	-0.596540345	-0.95604972	0.350063343	-4.608952839	0.455853364
LOC107986249	-0.596459061	-0.606850399	0.550538825	-4.61359924	0.259212048
GSTT1-AS1	-0.596042126	-1.741578609	0.096401639	-4.297737954	1.015915582
TMEM255A	-0.595388322	-0.667896398	0.511567159	-4.621101902	0.291097344
DANT2	-0.5948487	-0.652295489	0.521377858	-4.617553356	0.282847416
SNORD74	-0.592903722	-1.444177406	0.163632619	-4.488648579	0.786130119
LOC105373193	-0.592763064	-0.927811278	0.364182028	-4.607959926	0.43868149
SRPK3	-0.592018293	-1.140302179	0.267162989	-4.578225235	0.573223706
RN7SL608P	-0.590643875	-0.850418012	0.404807631	-4.616074952	0.392751309
LOC102723564	-0.590212941	-0.863725328	0.397621671	-4.613280003	0.400529954
SNORD23	-0.590132974	-1.547424858	0.136890828	-4.422251716	0.86362565
PIGHP1	-0.589018445	-0.93799153	0.359048584	-4.605235153	0.444846782
RALY-AS1	-0.588299086	-1.184165301	0.24974677	-4.56874683	0.60250012
COL5A3	-0.588208142	-0.840410222	0.410266439	-4.612724359	0.386934008
STAC3	-0.587643485	-0.737491782	0.469088739	-4.612046908	0.328744993
CHMP3	-0.587643485	-0.737491782	0.469088739	-4.612046908	0.328744993
MYCN	-0.587374767	-0.851018955	0.404481334	-4.611110642	0.393101515
TLE1P1	-0.587123773	-0.656020211	0.519026134	-4.613626422	0.284810774
LOC105377077	-0.586983909	-1.930241157	0.067370915	-4.184641717	1.171527554
LOC105379524	-0.586626026	-1.453163304	0.161148155	-4.483774866	0.792774662
LRP6	-0.585993629	-0.591312255	0.560703834	-4.616092814	0.251266474
KIR3DL1	-0.585844994	-1.191770556	0.246815564	-4.567277808	0.607627457
SPTBN5	-0.585282092	-1.120405981	0.275352463	-4.582009854	0.560111034
CSTF3-DT	-0.583563912	-0.893383876	0.381905279	-4.60941978	0.418044338
BCRP1	-0.583104705	-1.273272677	0.217013467	-4.54492382	0.663513315
SLC7A10	-0.582967751	-0.593320655	0.559384468	-4.61406717	0.252289597
SRRM1P3	-0.582967751	-0.593320655	0.559384468	-4.61406717	0.252289597
LINC01431	-0.582660979	-1.075827605	0.294365285	-4.589810591	0.531113408
TMEM63C	-0.581757827	-1.305770667	0.205934845	-4.538782996	0.686270163
TSLP	-0.581049307	-1.022434515	0.318358432	-4.60081051	0.497083643
NDFIP2-AS1	-0.580297446	-0.581559856	0.567133331	-4.618382188	0.246314828
TBC1D3L	-0.579727938	-1.295384503	0.209426582	-4.537970833	0.678968195
TUBB8P1	-0.579707504	-0.895485979	0.380807071	-4.608595442	0.419294996
LOC107985164	-0.579675679	-0.896172154	0.380449042	-4.610686172	0.419703505
LOC439933	-0.579449507	-0.999331708	0.329155832	-4.602009011	0.482598446
LOC105370504	-0.579380619	-0.966091781	0.345133503	-4.603048192	0.462012881
XRCC6P2	-0.579243279	-1.210761892	0.239609061	-4.563607533	0.620496763
LOC101927437	-0.579026907	-0.893649607	0.381766337	-4.611618653	0.418202369
LOC107985942	-0.578495159	-1.375066165	0.183789987	-4.509673478	0.735678153
LOC107985508	-0.578277285	-0.621346798	0.541143874	-4.62010801	0.266687254
LOC646903	-0.577639115	-1.515727128	0.144687794	-4.453454638	0.839568105
LOC107986820	-0.577322781	-0.66035644	0.516295742	-4.618500313	0.287101457
MIR339	-0.577216849	-0.572563061	0.573098139	-4.614731034	0.241771002
LOC105378685	-0.576176363	-0.902389529	0.377215094	-4.608000196	0.423410938
ARHGEF2-AS2	-0.575511568	-1.297202647	0.208812035	-4.537584889	0.680244474
RPS2P55	-0.575438218	-1.974291184	0.061820338	-4.154006833	1.208868625
RPL32P2	-0.575201245	-0.570590023	0.57441051	-4.614796121	0.240777622
HOXD13	-0.574416467	-1.12391391	0.27389535	-4.581867649	0.562415341
PRRC2A	-0.574211883	-1.046171289	0.307526705	-4.594534559	0.512117165
ZNF442	-0.573702209	-0.827661617	0.417287917	-4.617700566	0.379564191
NDUFV2P1	-0.573498481	-2.918401491	0.008287434	-3.014514759	2.081579917
EDN2	-0.573346412	-0.664172842	0.513899299	-4.628982089	0.289121975
ANXA10	-0.57318621	-1.154511573	0.261425265	-4.573646124	0.582652443
EEF1B2P6	-0.572630542	-0.818410236	0.422430587	-4.612907504	0.374244643
LOC102724851	-0.572160391	-1.054838875	0.303637445	-4.593230414	0.517644672
LOC107987375	-0.571518302	-0.63787088	0.530540583	-4.613987376	0.27528139
MIR8075	-0.571518302	-0.63787088	0.530540583	-4.613987376	0.27528139
MUC12-AS1	-0.571518302	-0.63787088	0.530540583	-4.613987376	0.27528139
IL34	-0.571489761	-1.207624187	0.240788603	-4.559854504	0.618364073
MFSD2B	-0.571353386	-0.873860127	0.392204595	-4.611559552	0.406487323
METTL27	-0.571023747	-1.446417869	0.163010282	-4.471313047	0.787785001
PLEKHN1	-0.570852684	-2.021524102	0.056323475	-4.069724086	1.249310558
LOC105370764	-0.570810317	-0.934254154	0.360927477	-4.609698015	0.442580054
LOC107985416	-0.570561831	-0.755252952	0.458592183	-4.615563012	0.338573352
BAHCC1	-0.569401714	-2.02559192	0.055871115	-4.056104245	1.252812661
LOC648771	-0.569254542	-0.565657109	0.577698317	-4.614895909	0.238298898
LMNTD2-AS1	-0.569070903	-0.775914461	0.446561162	-4.615204554	0.350119051
TAB3-AS1	-0.56888943	-0.972578122	0.341974612	-4.604656874	0.466006135
SGPP2	-0.568692649	-0.887200203	0.385147912	-4.612248111	0.414372452
GLYATL3	-0.568658759	-0.634711534	0.532559109	-4.61411221	0.273632183
TMEM190	-0.568561358	-0.637014552	0.531087284	-4.621521724	0.274834097
LINC02246	-0.567993095	-0.857141379	0.401166638	-4.619491455	0.396675191
UST-AS2	-0.567367569	-0.615611614	0.544850483	-4.623474861	0.26372266
RNF138P1	-0.567238939	-0.563680413	0.579018458	-4.614960181	0.237307592
ZNF433	-0.567095443	-0.809328808	0.427517389	-4.614983053	0.369046216
LOC105378114	-0.566150511	-1.005790834	0.326111701	-4.59964501	0.486633618
SPINK1	-0.565869195	-1.848713697	0.078812576	-4.254554965	1.103404477
PCOTH	-0.565473784	-1.921121121	0.068573658	-4.165312145	1.163842683
RNF212B	-0.565424335	-0.731689213	0.472548665	-4.616129913	0.325553459
AK2P1	-0.565172772	-0.905433956	0.3756382	-4.610790326	0.425230249
LOC100289361	-0.565132834	-1.05972714	0.301459551	-4.593283649	0.520770952
PIGAP1	-0.564700904	-0.951555749	0.352284984	-4.606275601	0.453105868
SHROOM2	-0.564565995	-1.622573066	0.119789983	-4.394915415	0.921579497
ANKRD34A	-0.564556611	-2.20526386	0.038869594	-3.958337513	1.410389996
ATP1A3	-0.5639438	-0.567593438	0.576406613	-4.617034601	0.239271045
CATSPER1	-0.563261193	-0.885950411	0.385805475	-4.618703387	0.413631614
SP140	-0.563150092	-0.749577262	0.46193097	-4.618947461	0.33542292
MIR3124	-0.562964441	-1.065938036	0.298708517	-4.591766391	0.524752394
NME2	-0.562416774	-3.310115747	0.003372214	-2.336919273	2.472084873
KCNS1	-0.562138124	-0.556889508	0.583565334	-4.615242239	0.233910515
LINC02210	-0.561385055	-1.000445612	0.328629452	-4.600691389	0.483293517
HDGFL3	-0.561110543	-2.58751193	0.017286373	-3.493209848	1.76229612
CEND1	-0.560223759	-1.164319887	0.257518365	-4.572668801	0.589191794
LOC105371168	-0.559649716	-0.637528549	0.530759098	-4.619313473	0.275102553
POLR3E	-0.559481379	-1.578167853	0.129664294	-4.426338817	0.8871796
PGF	-0.559474537	-0.868534342	0.395045226	-4.61095353	0.403353182
ARHGAP24	-0.559256986	-1.371155267	0.184987346	-4.509365872	0.732857978
ZBTB45P1	-0.558923633	-1.762613165	0.09270313	-4.289998879	1.032905602
DDN	-0.558864751	-1.685568114	0.106872757	-4.35660641	0.971132987
SNORD46	-0.558803405	-0.891690075	0.382791692	-4.608903156	0.417037497
LOC105372798	-0.5586875	-1.233730362	0.231107565	-4.556612727	0.636185838
PSMD10P2	-0.558289498	-0.64357282	0.526908159	-4.619498157	0.278265076
SMIM2-IT1	-0.558277217	-0.780706557	0.443798543	-4.61954354	0.352814128
LOC102724621	-0.558215487	-1.330966358	0.197653042	-4.52165454	0.704096497
LOC100335030	-0.557955152	-0.855222886	0.402203427	-4.616970874	0.395554233
RPL34P2	-0.557727539	-0.622930614	0.540122653	-4.614572637	0.267507608
LOC112268198	-0.557727539	-0.622930614	0.540122653	-4.614572637	0.267507608
LINC00630	-0.556605544	-1.818851342	0.083410008	-4.246019778	1.078781837
LOC102724800	-0.556141522	-0.927995987	0.364088451	-4.611383442	0.438793097
CNBD2	-0.555677304	-1.184733293	0.249526957	-4.565337862	0.60288253
SNRPN	-0.555322221	-0.793724871	0.436346639	-4.631309963	0.360168365
SERPINH1P1	-0.555315395	-0.929864558	0.363142703	-4.608344797	0.439922678
CCDC61	-0.554476266	-2.866019483	0.009326325	-3.106883369	2.030289454
TENM2	-0.554311412	-0.772395649	0.448596416	-4.624320725	0.3481442
LOC101927511	-0.553604211	-1.030994348	0.314421786	-4.59707931	0.50248737
C15orf56	-0.553023788	-0.562374728	0.579891296	-4.616697653	0.23665341
TPT1-AS1	-0.55192214	-1.984349345	0.060611344	-4.132442903	1.217446086
LOC102724238	-0.551386782	-0.616306263	0.544400816	-4.617821488	0.264081233
ALG1L12P	-0.551333559	-1.230387809	0.232330281	-4.554131556	0.633894182
DYNC1I1	-0.55044203	-0.811803643	0.426127369	-4.614838618	0.370460571
RPL13P5	-0.550384824	-2.089776795	0.049151398	-4.023835693	1.308464125
LOC100507002	-0.550249803	-1.563498955	0.133071804	-4.396550211	0.875913956
LOC100507144	-0.549462317	-0.631881456	0.534370801	-4.619648148	0.272157281
LOC107984814	-0.54875577	-1.047417665	0.30696527	-4.597801925	0.512910758
SCAMP5	-0.548004565	-1.901983515	0.071159222	-4.090939539	1.147768809
RND1	-0.547972314	-0.926896945	0.364645485	-4.610331503	0.438129159
GOLGA6L10	-0.547817913	-0.633092275	0.533595279	-4.617327739	0.272788022
TMEM88	-0.547817913	-0.633092275	0.533595279	-4.617327739	0.272788022
CCNB3	-0.547686285	-0.827055361	0.417623705	-4.619751876	0.379214858
SAMD12-AS1	-0.547686285	-0.827055361	0.417623705	-4.619751876	0.379214858
PPM1J	-0.547495937	-0.984608308	0.336168546	-4.603457529	0.473442924
ARMC10P1	-0.546857719	-0.650259758	0.522665667	-4.622268323	0.281776027
NDUFB3P4	-0.546832176	-0.556961587	0.583516979	-4.615064962	0.233946502
JMJD7	-0.546824086	-1.97026969	0.062309687	-4.139089996	1.20544443
LOC105369583	-0.545785641	-0.731915032	0.472413733	-4.617181318	0.325677486
MCPH1-AS1	-0.545657048	-1.031355706	0.314256358	-4.596356314	0.502715927
LOC107985492	-0.545159683	-1.902965478	0.071024495	-4.200588311	1.148591846
TRIM59	-0.544840316	-1.38820491	0.179812517	-4.498081057	0.74518008
RPP14	-0.543897123	-0.553575597	0.585790645	-4.616944984	0.232257568
LOC102724416	-0.543243867	-0.844345944	0.408114093	-4.615225675	0.389218408
STAB2	-0.543146868	-0.794779509	0.435746354	-4.61380487	0.360766238
ZMYM4-AS1	-0.542666832	-2.205576162	0.038844664	-3.862251191	1.410668631
PHETA1	-0.542109732	-3.874376347	0.000893863	-1.269762907	3.048729039
MIR3650	-0.540984921	-0.608144788	0.549696452	-4.617163008	0.259877066
SNORA58B	-0.540704485	-0.535259563	0.598165648	-4.623176526	0.223178532
LOC101927157	-0.540133812	-1.375809004	0.183563258	-4.504930076	0.736214243
MERTK	-0.540067533	-0.69507494	0.494725732	-4.61966291	0.3056355
FAM27E3	-0.540025594	-1.343558573	0.193613165	-4.519588677	0.713065116
RASGRP4	-0.539808308	-0.692820189	0.496110712	-4.617080399	0.304421396
LOC107984449	-0.539273796	-0.838793588	0.411152629	-4.614877048	0.385996928
LOC105371044	-0.538876015	-0.674529795	0.507427262	-4.615012964	0.294626204
RPL7AP10	-0.538829888	-0.779978175	0.444217775	-4.616985489	0.352404068
ATRNL1	-0.538538045	-1.058531648	0.301991151	-4.593132509	0.520005783
C1orf162	-0.538525783	-1.477129568	0.154671223	-4.44952761	0.81059048
LOC105372952	-0.538500067	-0.948513676	0.353794292	-4.610493446	0.451249178
OGFR-AS1	-0.538469031	-1.395693479	0.177576416	-4.490796027	0.750614714
RAB41	-0.538298346	-0.593684326	0.559145737	-4.620039643	0.252474982
RPSAP26	-0.537961522	-1.00023248	0.328730123	-4.601782399	0.483160498
ZNF670	-0.537059262	-2.313623027	0.031045851	-3.785033668	1.507996431
PCDHB8	-0.536979112	-1.342592481	0.193920788	-4.513700433	0.712375633
LOC100631255	-0.536897656	-1.430570906	0.167453497	-4.483147911	0.776105778
LOC100533630	-0.536884848	-0.532813325	0.599828026	-4.615936262	0.221973246
LRP5L	-0.536112851	-2.719687497	0.01292912	-3.099544425	1.888431034
HTD2	-0.53535647	-0.545429618	0.591278623	-4.615429518	0.228207822
PBX2	-0.534996518	-1.126979553	0.272626592	-4.580452638	0.564431785
LOC399975	-0.534891913	-1.872527098	0.075306494	-4.134967477	1.123167571
LYPD1	-0.534646903	-2.649794162	0.015084121	-3.28710288	1.821479992
MIR6126	-0.534181063	-1.016857447	0.320941888	-4.600920278	0.493573597
GLTPD2	-0.533985887	-1.861571603	0.076902164	-4.218261748	1.114061439
LINC00926	-0.533932857	-0.74341036	0.465575186	-4.616508511	0.332010175
OPRD1	-0.533489805	-0.584003748	0.565518581	-4.614169105	0.247553121
PLAC9	-0.533489805	-0.584003748	0.565518581	-4.614169105	0.247553121
RNF208	-0.532942835	-1.423848698	0.169367563	-4.480573235	0.771169761
SEMA6B	-0.53253143	-0.741473688	0.466723156	-4.616635667	0.330940651
FGFBP3	-0.532011032	-1.331436524	0.19750102	-4.521773732	0.704430657
LOC105376278	-0.531941967	-0.920510708	0.367893569	-4.617030934	0.434277804
TEX46	-0.531474201	-0.581830289	0.566954532	-4.614241481	0.246451769
LOC105378230	-0.531474201	-0.581830289	0.566954532	-4.614241481	0.246451769
NR5A2	-0.531089597	-0.771894869	0.448886522	-4.621090121	0.347863434
LOC105372255	-0.531003584	-0.68052912	0.503699411	-4.616524156	0.297828557
PLCD1	-0.530286565	-1.653026986	0.113389719	-4.355241522	0.945426321
LOC112268088	-0.530238409	-1.764279583	0.092415419	-4.276926412	1.034255563
TNFSF13B	-0.530012764	-0.534858495	0.598438045	-4.618722091	0.222980805
LOC105373064	-0.529927469	-1.03858436	0.31096001	-4.598535448	0.507295458
PRAG1	-0.529913578	-2.235846428	0.036496345	-3.748441818	1.437750627
LOC105378833	-0.529913337	-0.586190636	0.564075654	-4.61813972	0.248662644
OFD1P17	-0.529913337	-0.586190636	0.564075654	-4.61813972	0.248662644
C9orf163	-0.528893444	-2.640232973	0.015404067	-3.351864585	1.812364601
EPHA10	-0.528616079	-1.407224089	0.174176879	-4.480454221	0.759009496
ECE1-AS1	-0.528120065	-0.584121924	0.565440559	-4.618222845	0.247613043
LOC107986452	-0.527638581	-0.575228534	0.571327622	-4.621696175	0.243114779
C2orf27A	-0.527560325	-1.988148108	0.060160229	-4.073378279	1.220690519
TUBGCP5	-0.527038826	-0.634443028	0.532730851	-4.618866659	0.273492152
LOC107986079	-0.526621831	-0.852293233	0.403789991	-4.616583959	0.39384445
GBX2	-0.525698051	-2.353717522	0.028538546	-3.674094632	1.544568157
SNRPGP15	-0.525480718	-1.472833791	0.155816309	-4.452647171	0.807387087
LINC02478	-0.524651533	-0.532978013	0.599716039	-4.617702014	0.222054336
HOXA2	-0.524651533	-0.532978013	0.599716039	-4.617702014	0.222054336
CD7	-0.524290241	-1.526141102	0.142086798	-4.436914682	0.847446273
SMIM10L2B	-0.524227916	-0.984026475	0.336447778	-4.607006377	0.473082336
P2RX2	-0.523683942	-0.832552942	0.414584998	-4.614620421	0.382386417
LOC107986798	-0.523445838	-0.587281173	0.56335682	-4.622147027	0.249216444
DKKL1	-0.522495724	-0.508912893	0.616186799	-4.618543114	0.21028761
PDZK1P1	-0.522246754	-0.86064368	0.399278379	-4.613880516	0.398724206
NYNRIN	-0.522206677	-0.586377266	0.563952602	-4.630065358	0.248757395
SNORD83B	-0.521783127	-0.794013475	0.436182319	-4.618001524	0.360331943
ACAD11	-0.521509994	-1.015003708	0.32180384	-4.600873373	0.492408778
KCTD19	-0.521436613	-0.801360581	0.432012062	-4.623492912	0.364504127
TMEM121	-0.520734029	-0.721013436	0.478953626	-4.620864436	0.319706534
IGSF10	-0.519998495	-0.569455952	0.57516553	-4.614648716	0.240207149
KCNV1	-0.519998495	-0.569455952	0.57516553	-4.614648716	0.240207149
YWHAZP3	-0.519975989	-0.853691623	0.403032186	-4.6175024	0.39466027
GNG13	-0.519889002	-1.199091156	0.24401858	-4.56159644	0.612577104
AGBL4	-0.519610331	-0.528614053	0.602686928	-4.616002999	0.219908228
GADD45AP1	-0.519610331	-0.528614053	0.602686928	-4.616002999	0.219908228
RAI2	-0.519610331	-0.528614053	0.602686928	-4.616002999	0.219908228
RIMBP3	-0.519213206	-1.067114166	0.298189598	-4.591943806	0.52550751
TRIM36	-0.518795562	-2.263456458	0.034468332	-3.766558787	1.462579733
KLHL23	-0.51814897	-1.238323249	0.229435488	-4.551156516	0.639339407
LOC107984063	-0.515276708	-1.541892937	0.13822597	-4.421722293	0.859410354
ZNF385C	-0.515039368	-1.640228451	0.116043426	-4.365949048	0.935379458
DAXX	-0.51368771	-1.9636959	0.063117013	-4.115689522	1.199853562
HNRNPA3P5	-0.512068365	-1.043280282	0.30883178	-4.596118076	0.510278015
LDHAL6B	-0.511922869	-0.657293621	0.518223477	-4.618026797	0.285482916
LOC105375240	-0.511678767	-0.566155864	0.577365464	-4.618835783	0.238549198
LINC01534	-0.511178818	-0.847022365	0.406654561	-4.615826388	0.390774352
LOC105378626	-0.511022265	-1.194732633	0.245680951	-4.561645017	0.609628515
TMED10P1	-0.50981428	-1.617263481	0.120936406	-4.382265094	0.917442942
SLC39A4	-0.509794468	-1.103538505	0.282438132	-4.585385699	0.54907667
LOC100130548	-0.509546999	-0.892841307	0.382189073	-4.61834061	0.417721734
FOSL1	-0.509087368	-2.68854049	0.013850728	-2.848723847	1.858527399
FAM135A-AS1	-0.507600525	-0.561539366	0.580450075	-4.621235515	0.236235128
LOC105376146	-0.506334666	-0.761028067	0.455209862	-4.618602569	0.341788338
MYO5BP2	-0.506325858	-0.591835689	0.560359821	-4.635584794	0.251533012
FOXD4L1	-0.50489782	-0.762640503	0.454268203	-4.621862743	0.342687661
LOC101926967	-0.504750815	-1.846689503	0.079117074	-4.218497782	1.101729783
LOC107986973	-0.504387659	-1.777013227	0.090242227	-4.244811464	1.044590196
STXBP5-AS1	-0.504349653	-1.991027925	0.059820235	-4.049451079	1.223151885
CD86	-0.503761683	-0.678579262	0.504909306	-4.621411873	0.296786625
TRR-TCT1-1	-0.503725611	-0.721669241	0.478558711	-4.620446592	0.320064774
LOC101929270	-0.503711771	-0.922279913	0.366991807	-4.611269595	0.435343631
MYLK2	-0.503640755	-0.717157731	0.481279323	-4.618956239	0.317602796
ZNF572	-0.503427614	-1.017967164	0.320426667	-4.601459612	0.494271348
CACNA1G	-0.503170144	-1.140986843	0.266884407	-4.577298942	0.5736768
PCDH12	-0.502640618	-0.870621771	0.393930259	-4.617167252	0.404580658
IL1B	-0.502350731	-0.500426839	0.622045346	-4.625735106	0.206177955
GORAB-AS1	-0.502054677	-0.50766175	0.61704892	-4.620808468	0.209680403
ZFYVE28	-0.501962741	-2.451300749	0.023198059	-3.576742071	1.634548351
WDR93	-0.501712025	-0.95291716	0.351610947	-4.610165556	0.453937612
MATN4	-0.501665022	-0.50028575	0.622142969	-4.622068444	0.206109803
HOXC-AS1	-0.500850944	-1.382387328	0.181565116	-4.494200006	0.740967589
CCDC144NL-AS1	-0.500568116	-0.490831262	0.628700972	-4.619656856	0.201555868
PELATON	-0.50002998	-0.575771956	0.570967002	-4.619549738	0.24338899
TRPM6	-0.50002998	-0.575771956	0.570967002	-4.619549738	0.24338899
TMEM30A-DT	-0.499719206	-0.956274516	0.349952464	-4.611883398	0.455990944
ADORA1	-0.499393793	-1.350536665	0.191402616	-4.514614197	0.718052131
LINC01989	-0.499115903	-0.725386752	0.476323705	-4.62837879	0.322097805
LINC01117	-0.499050443	-0.575059748	0.571439654	-4.619647449	0.243029626
MYO1H	-0.497834282	-0.639614175	0.529428569	-4.618881194	0.276192627
LOC202181	-0.497105986	-0.539041085	0.595600285	-4.620486577	0.225045103
EEF1DP3	-0.496798466	-1.073345371	0.295451121	-4.591659379	0.529514358
DLG5	-0.496696789	-1.286820489	0.212340209	-4.535562245	0.67296776
LOC112268119	-0.496566772	-1.932544166	0.067070157	-4.083186353	1.173470677
LOC105373211	-0.495582236	-0.636473232	0.531433034	-4.61896803	0.274551453
LOC107985656	-0.495582236	-0.636473232	0.531433034	-4.61896803	0.274551453
PAG1	-0.495143788	-1.491819194	0.150807305	-4.441150293	0.821577621
LINC01564	-0.494045404	-0.738478949	0.468501616	-4.62284198	0.329288907
MEIS3P1	-0.493370174	-2.116882456	0.046538912	-3.938478659	1.332183774
LOC100287049	-0.492089229	-2.996696946	0.006939041	-2.702150605	2.158700546
PI4KAP1	-0.491833286	-1.264771788	0.219986128	-4.540696777	0.657604704
FAM157C	-0.491814527	-0.499824628	0.622462082	-4.618988064	0.205887099
PTCH2	-0.491768576	-1.067062882	0.298212211	-4.593937919	0.525474577
LOC613038	-0.491595078	-0.797982128	0.433926603	-4.620121837	0.362583724
LOC105379385	-0.490384591	-0.707313854	0.48724683	-4.622416687	0.312250978
PLCL2	-0.489844921	-0.809367981	0.427495365	-4.618875494	0.36906859
HMGN2P6	-0.48955961	-0.549257715	0.588696458	-4.620549533	0.230108577
LOC102723543	-0.489514189	-0.65674259	0.518570719	-4.626177187	0.285192009
LOC105378235	-0.488579706	-1.183416018	0.250036965	-4.566172522	0.601995781
LINC00612	-0.488222274	-0.9315635	0.362284244	-4.627537374	0.440950553
SGMS1-AS1	-0.488075151	-1.22233985	0.235294456	-4.554099039	0.628388306
MARCHF3	-0.487309107	-1.412401901	0.172667386	-4.483291621	0.762789686
CLDN23	-0.486470015	-1.135007876	0.269324429	-4.579026606	0.569724252
LINC01976	-0.486457052	-0.623964725	0.539456433	-4.621072551	0.268043624
LOC107985923	-0.486405516	-0.949541869	0.35328367	-4.612023507	0.451876437
LOC112268213	-0.486393833	-1.916908116	0.069135633	-4.128073531	1.160298056
PPIAP6	-0.486300202	-0.542123656	0.593513081	-4.618378777	0.226569705
LOC105375713	-0.486110635	-0.556893395	0.583562726	-4.622674069	0.233912456
SLC25A42	-0.485530877	-2.077028404	0.050425187	-3.959135899	1.297352483
HCN4	-0.484893898	-0.492853839	0.62729536	-4.622274887	0.202527925
DEGS2	-0.484792782	-1.573130414	0.13082618	-4.394991531	0.883305339
LINC01176	-0.484321163	-1.19423762	0.24587029	-4.562220335	0.609293947
APBB1IP	-0.483160148	-1.203166536	0.242471887	-4.559727482	0.615338608
LINC01001	-0.482937063	-0.611455563	0.547544947	-4.625150522	0.261580225
LOC107986622	-0.482877523	-0.701707644	0.490664491	-4.62198445	0.30921537
NDRG4	-0.482112483	-1.559234589	0.134076245	-4.386303911	0.872648162
PTGER1	-0.480706183	-0.551429173	0.587234234	-4.626905114	0.231188634
ZNF713	-0.479968397	-1.867971121	0.075966517	-4.1689799	1.119377785
MOSMO	-0.479794551	-0.744919784	0.464681637	-4.622827336	0.332844489
CXCL2	-0.479789278	-1.394943844	0.177799253	-4.471277785	0.750070068
FAM239C	-0.479505787	-0.616408925	0.544334377	-4.62784223	0.264134237
LOC102724050	-0.479170151	-2.572334697	0.017867144	-3.160531129	1.747944862
ALKBH4	-0.47912196	-3.913570484	0.000814486	-0.978248399	3.089116376
ERCC8-AS1	-0.479098861	-1.194703672	0.245692025	-4.561433199	0.60960894
RELB	-0.478993285	-3.320362269	0.00329278	-1.77123853	2.482437285
MDK	-0.478609414	-0.841409541	0.409719252	-4.621697618	0.387513629
CKMT2	-0.478448916	-1.148274649	0.26393237	-4.57531274	0.578507342
KDM4D	-0.47804379	-1.331625314	0.197440004	-4.514226517	0.704564849
ZNF311	-0.477912888	-0.882886074	0.387420851	-4.618109778	0.411817009
GJA3	-0.477453534	-1.303967956	0.206537625	-4.525111753	0.685000821
MAP3K14-AS1	-0.477284934	-2.929898294	0.008074755	-2.780571234	2.092870646
LOC107985675	-0.476502001	-0.975653072	0.340484049	-4.610703347	0.467903229
SSC4D	-0.476278336	-2.635722149	0.015557228	-3.266474732	1.808067783
LOC100507547	-0.475812379	-1.753270765	0.094330451	-4.252292359	1.025348089
CD27-AS1	-0.475735341	-1.268506805	0.218676195	-4.535769745	0.660198492
GJA5	-0.475654682	-0.512910035	0.613436314	-4.623880272	0.212230518
NCAM1	-0.475418888	-0.632582441	0.53392175	-4.629607436	0.272522387
HMGN2P46	-0.475374559	-0.781835701	0.443149125	-4.625509886	0.353450104
DAW1	-0.475144636	-0.549393544	0.58860494	-4.622977907	0.230176097
GOLGA8K	-0.474665603	-0.719883576	0.479634455	-4.627557302	0.319089626
LOC105375560	-0.474460326	-1.276023757	0.216058119	-4.533716192	0.665429409
LOC105374128	-0.474391281	-0.764555835	0.453151187	-4.623512616	0.343756878
LOC105371082	-0.473813071	-0.813498451	0.425177095	-4.623036536	0.37143014
TRIM66	-0.473666381	-6.184947186	4.12E-06	4.232029014	5.385102784
LOC105371483	-0.47348109	-1.583361945	0.128475294	-4.385983618	0.89118038
LOC115308161	-0.472946885	-1.530634202	0.140976562	-4.405829939	0.850853085
MAGEC2	-0.472664507	-0.481009142	0.63554745	-4.619308951	0.196852019
KLF9-DT	-0.472445684	-1.587596809	0.127512618	-4.388644278	0.894446838
C2CD4A	-0.472432827	-1.049674917	0.305950337	-4.597618516	0.514349064
NFATC2	-0.472255669	-0.784583921	0.441570949	-4.623935472	0.354999507
LOC101928081	-0.472231404	-0.75873858	0.456548942	-4.62746194	0.340512659
LOC106780825	-0.471647162	-1.325929995	0.199287249	-4.515922316	0.700520488
TRPC2	-0.471537989	-0.718224202	0.480635386	-4.62616618	0.318184258
LOC100420869	-0.471381203	-0.625211843	0.538653572	-4.621745636	0.268690456
RPL23AP79	-0.471355617	-1.077855756	0.293480218	-4.590859035	0.532421167
ATP5F1E	-0.471219094	-1.946920528	0.065219376	-4.067834941	1.185623361
IGSF23	-0.471003305	-0.473935029	0.640499291	-4.621115248	0.193481347
POLRMTP1	-0.470934314	-1.493370159	0.150403991	-4.438662931	0.82274064
C4orf19	-0.470724832	-0.737997004	0.468788201	-4.623465814	0.329023328
LOC112267994	-0.470593852	-0.478949142	0.636987647	-4.619370925	0.19586899
CALB1	-0.470130379	-0.471247474	0.642385095	-4.617322367	0.192204544
EIF4A1P4	-0.469865712	-0.471279704	0.642362466	-4.617233873	0.192219843
RBFOX3	-0.469540567	-0.736573418	0.469635332	-4.625352308	0.328239237
AMT	-0.469063122	-0.963958565	0.346176745	-4.612102453	0.46070211
GOLT1A	-0.468821112	-1.326583149	0.199074716	-4.516282684	0.700983895
TPRG1-AS1	-0.468476562	-0.454037779	0.654519101	-4.624024964	0.184077675
F12	-0.468261594	-2.188313667	0.040244754	-3.843141675	1.395290723
SH3TC2-DT	-0.468114775	-0.469249662	0.643788527	-4.617376013	0.191256767
ANKRD29	-0.468015748	-2.103169535	0.047844503	-3.906297304	1.320167952
SSBP3-AS1	-0.467939298	-0.797774226	0.434044591	-4.625971013	0.362465652
SLAMF9	-0.467850109	-0.469280738	0.643766687	-4.617287349	0.191271501
SOX9	-0.467538654	-1.78293217	0.089247182	-4.233931855	1.049405488
TJP3	-0.467536721	-0.919395564	0.368462717	-4.619274689	0.43360645
AREG	-0.467228907	-1.078990676	0.292985786	-4.592187286	0.533153449
LOC105370974	-0.467021492	-2.432446582	0.024151327	-3.463214182	1.617059002
LOC107987244	-0.466591726	-1.530505711	0.141008212	-4.421884975	0.850755594
LOC400212	-0.466420086	-1.24505447	0.22700165	-4.544995198	0.643970986
SLC29A3	-0.466142209	-2.409660576	0.025351981	-3.56256835	1.595988099
LOC101927420	-0.466118428	-1.450188197	0.161967319	-4.464463727	0.790572607
PA2G4P5	-0.466086719	-0.467358011	0.645118642	-4.61733858	0.190360408
LOC105376039	-0.466086719	-0.467358011	0.645118642	-4.61733858	0.190360408
LOC105370677	-0.465929897	-0.460199646	0.650163062	-4.619498544	0.186977708
LOC105371024	-0.465221552	-0.653612662	0.520545546	-4.630144553	0.283541265
LOC105374841	-0.465090613	-2.698718032	0.013542947	-3.078868395	1.868286821
LOC101929188	-0.46479533	-1.38011817	0.182252398	-4.487988696	0.739326749
LOC112267866	-0.464415982	-0.707900724	0.486889862	-4.6240509	0.312569268
PHLDA1	-0.464259136	-2.523273872	0.019872341	-3.135236037	1.701750969
FMOD	-0.464203688	-1.36938225	0.185532209	-4.492751145	0.731580685
CEACAM16	-0.463598385	-0.468741075	0.644146021	-4.624453236	0.191015672
GTF2IP23	-0.463217915	-0.865522957	0.396657315	-4.622645865	0.401584532
AQP1	-0.462886456	-0.691525535	0.496906955	-4.624096962	0.303724925
LOC105376326	-0.462740863	-1.143792714	0.265744971	-4.576429943	0.575534945
CCDC68	-0.462690628	-3.039115347	0.006299447	-2.562981111	2.200697574
TWIST1	-0.462656305	-3.265376815	0.003741505	-2.051636473	2.42695367
SIRT4	-0.462321249	-1.031307451	0.314278445	-4.605906151	0.502685404
H3C12	-0.462267458	-0.710793419	0.485132575	-4.633210391	0.314139563
LRRC37A	-0.461738583	-1.184213467	0.249728124	-4.565360547	0.602532545
HSD17B2	-0.461560702	-0.594045696	0.558908569	-4.624787841	0.252659232
MAGEA6-DT	-0.461560702	-0.594045696	0.558908569	-4.624787841	0.252659232
LOC152594	-0.461210021	-0.506068394	0.618147669	-4.621707254	0.208907764
LOC107985898	-0.461177244	-1.683400548	0.107296735	-4.306814298	0.969413493
LMX1B	-0.46087548	-0.560208203	0.581341058	-4.619607806	0.235569003
LOC102723847	-0.460420042	-1.018814016	0.32003388	-4.607378461	0.494804043
TPTE2P5	-0.459903495	-2.427595427	0.024402429	-3.491789753	1.612566942
KCP	-0.459286015	-0.911692622	0.372410206	-4.618893245	0.428978426
CDH5	-0.458990048	-1.140415828	0.267116731	-4.577291281	0.573298909
ERN2	-0.458829134	-3.006980679	0.006778464	-2.618771439	2.168868706
DUSP5	-0.45839092	-3.501111706	0.002158064	-1.355045098	2.66593568
BATF3	-0.458373147	-1.349954424	0.191586295	-4.498830397	0.717635561
CCDC103	-0.458111624	-2.310304456	0.031262219	-3.652680325	1.504980199
HSPB9	-0.458099747	-0.502600372	0.620542324	-4.621719752	0.207228592
SPATA2L	-0.458028379	-2.71918874	0.012943408	-3.048906214	1.887951359
BCAR1	-0.457579242	-4.126350305	0.000491277	-0.419800181	3.308673568
LOC105371275	-0.457261589	-0.459076809	0.650955885	-4.617556926	0.186448442
IMPG1	-0.457261589	-0.459076809	0.650955885	-4.617556926	0.186448442
ASS1P12	-0.456844541	-0.784538963	0.441596738	-4.626049196	0.354974143
LINC01970	-0.456815101	-0.77334287	0.448047995	-4.623997148	0.348675462
RNU6-1048P	-0.456374402	-0.457899363	0.651787723	-4.617587666	0.185893824
SNORD12B	-0.456136765	-0.696785944	0.493676232	-4.624747485	0.306557781
SPOCD1	-0.456060244	-1.421141033	0.170143496	-4.474265827	0.769184648
SLC2A6	-0.455245986	-0.457075359	0.652370139	-4.617609134	0.185505926
IMPA1P1	-0.455245986	-0.457075359	0.652370139	-4.617609134	0.185505926
LOC105379250	-0.455245986	-0.457075359	0.652370139	-4.617609134	0.185505926
CBX1P1	-0.455245986	-0.457075359	0.652370139	-4.617609134	0.185505926
CCDC102B	-0.454950356	-1.139811601	0.267362731	-4.578091103	0.572899131
FLNC	-0.454754646	-3.761306891	0.001168491	-1.140193044	2.932374628
RPS2P40	-0.4542001	-0.448837144	0.658205476	-4.619817616	0.181638509
SOHLH2	-0.4542001	-0.448837144	0.658205476	-4.619817616	0.181638509
GLIPR1L1	-0.454088706	-0.727980662	0.474767863	-4.630767749	0.323518686
CASTOR1	-0.453910549	-1.111070172	0.279257992	-4.586423259	0.553994389
LOC105379521	-0.453909847	-1.029147264	0.315268336	-4.604930204	0.501319645
SPDYE2	-0.453650624	-1.236111053	0.230239699	-4.546852625	0.637819791
SNORA3A	-0.453429189	-0.67957846	0.504289094	-4.634082359	0.297320424
BTG3-AS1	-0.45332319	-0.956680689	0.349752182	-4.611992478	0.456239567
LOC105376033	-0.453277941	-0.650636444	0.522427242	-4.629807091	0.281974185
LOC107987238	-0.452936149	-1.997913356	0.059014258	-4.038160035	1.229043049
TTLL11	-0.45278303	-2.088316122	0.049295861	-3.897184913	1.307189544
COX16	-0.452767499	-1.895495955	0.072054983	-4.124020816	1.14233598
WNT3	-0.452595409	-0.45398009	0.654559944	-4.617689443	0.184050575
SLC45A1	-0.452595409	-0.45398009	0.654559944	-4.617689443	0.184050575
LOC105374800	-0.45240864	-0.514999846	0.612000607	-4.630076677	0.213248147
AFP	-0.45229729	-0.654945373	0.519704164	-4.625357584	0.284243803
LINC02456	-0.451388753	-0.581029338	0.567484173	-4.625357021	0.246046246
ZNF890P	-0.4512753	-0.502357193	0.6207104	-4.623199102	0.207110978
CLDN5	-0.451020491	-0.440956193	0.663808761	-4.630731821	0.17795702
STAB1	-0.450692894	-3.151826553	0.004864491	-2.343560123	2.312962596
SAXO2	-0.450621285	-0.826591128	0.417880947	-4.626215265	0.37894743
CSNK1E	-0.449806306	-2.851504503	0.009635573	-2.785272979	2.016122454
LINC01411	-0.449787615	-0.633496361	0.5333366	-4.624334314	0.272998612
LOC107985513	-0.449752193	-0.499559326	0.622645714	-4.620052257	0.205758997
BEST4	-0.44960806	-0.603209843	0.552911709	-4.629018793	0.257344213
PDZK1IP1	-0.449476819	-1.131422818	0.270795356	-4.582508889	0.567358788
MARCHF2	-0.449392973	-2.703784068	0.01339217	-2.996278582	1.873149046
LINC00570	-0.449180135	-0.66105793	0.515854788	-4.631119725	0.287472534
LOC101927610	-0.448971961	-0.499208208	0.622888785	-4.61956739	0.205589488
KCNE2	-0.448671911	-0.618803244	0.542786085	-4.641235271	0.265371295
C20orf96	-0.448211417	-1.138852222	0.267753668	-4.578954757	0.572264571
ABHD12B	-0.447975822	-0.598443631	0.556026406	-4.624535394	0.254904583
SALL4	-0.447958724	-0.685271704	0.50076349	-4.63273039	0.300367342
TMEM167B-DT	-0.447942633	-0.873620384	0.392332181	-4.620300049	0.406346067
KCNE5	-0.447925065	-0.963353217	0.346473181	-4.617048511	0.460330377
SNORA5C	-0.447793262	-0.926923722	0.364631907	-4.615374772	0.438145331
DNALI1	-0.44758174	-1.107831497	0.28062226	-4.585376051	0.551877882
CDC37L1-DT	-0.44736581	-0.584737073	0.565034515	-4.623206908	0.247925023
LOC105370809	-0.447270824	-0.965218266	0.345560432	-4.611442095	0.461475992
PARD6A	-0.446841513	-2.11406152	0.046804832	-3.86741117	1.329709309
LOC441666	-0.446185938	-0.433712684	0.668976705	-4.63016433	0.174589005
SEC22B2P	-0.445961179	-0.594387882	0.55868404	-4.624946112	0.252833735
ASNS	-0.445647941	-2.644994466	0.015243941	-3.202061755	1.816902741
HOXC-AS2	-0.445166292	-1.26838935	0.218717296	-4.533479155	0.660116872
AGAP6	-0.44508759	-0.838145983	0.411507969	-4.628773573	0.38562175
CFAP94	-0.444931393	-0.499850817	0.622443956	-4.621873433	0.205899746
TICAM2	-0.444915467	-0.508770474	0.616284907	-4.626569066	0.210218468
DNAJC27-AS1	-0.444434182	-0.540659554	0.594503974	-4.620257488	0.225845238
LOC100288162	-0.444189908	-1.840693192	0.080025128	-4.158362023	1.096773623
GAS7	-0.44417432	-1.587063724	0.127633467	-4.338670023	0.894035434
EDEM2	-0.444062847	-1.131255359	0.270864208	-4.580734579	0.567248379
LOC107985293	-0.443770279	-0.445679749	0.660447905	-4.617902209	0.180161433
C8orf37-AS1	-0.443770279	-0.445679749	0.660447905	-4.617902209	0.180161433
ARMCX1	-0.443770279	-0.445679749	0.660447905	-4.617902209	0.180161433
ITGA11	-0.443419392	-0.487172371	0.63124743	-4.624779409	0.199800377
PIN4P1	-0.4430079	-0.592008861	0.560246033	-4.62487323	0.25162121
NHSL1	-0.442765706	-2.424964697	0.024539613	-3.510238584	1.610132291
ZCCHC24	-0.442547268	-2.975857326	0.007275751	-2.516648631	2.138122172
LOC102724765	-0.44250101	-0.957277248	0.349458164	-4.611963352	0.456604809
CHST13	-0.441959079	-1.546510198	0.137110843	-4.392673205	0.862928199
FCMR	-0.441939498	-3.614029303	0.001654667	-1.343809681	2.781289394
CCDC146	-0.441821119	-0.496355071	0.624865575	-4.621884791	0.204213401
SCUBE3	-0.441791861	-1.288346322	0.211818804	-4.526268914	0.674035488
RPS28P4	-0.441734644	-0.442441642	0.662751063	-4.618074682	0.178649567
LTBP2	-0.441378899	-1.549517261	0.136388613	-4.37147682	0.865221887
CACNG6	-0.441344638	-0.761483574	0.454943728	-4.627785331	0.342042318
F2RL1	-0.440304375	-1.233863862	0.231058833	-4.548076977	0.636277424
PI3	-0.43982932	-2.123541245	0.045916614	-3.84506374	1.338030145
LOC105370117	-0.439673994	-0.436753515	0.666805128	-4.619034528	0.176001069
LOC105378963	-0.439580379	-0.499213396	0.622885192	-4.625581124	0.205591994
LOC107984397	-0.439101105	-0.740710292	0.467176126	-4.636671983	0.330519359
LOC105370525	-0.438839036	-0.878104809	0.389950143	-4.636560294	0.408990916
RNF224	-0.438781378	-1.368775231	0.185719043	-4.481758587	0.731143563
P2RX6P	-0.438696282	-1.056745213	0.302786773	-4.598313794	0.518863101
BARHL1	-0.438610401	-0.439757688	0.664662669	-4.6180517	0.177398713
LOC105375431	-0.4379863	-1.281169209	0.214280024	-4.53098275	0.669018314
PI4KAP2	-0.437636831	-1.534955706	0.13991549	-4.377636356	0.854134202
RPL9P25	-0.437302454	-0.69421869	0.495251422	-4.625029354	0.305174269
SNRPCP5	-0.437271056	-0.878097547	0.389953993	-4.634262332	0.408986628
LINC00513	-0.437133082	-0.945156134	0.355465205	-4.624154015	0.449202904
NKX3-2	-0.436726314	-1.256756384	0.222817657	-4.541276764	0.652050397
MIR563	-0.436594798	-0.437757974	0.666088461	-4.618101744	0.17646809
BLOC1S5-TXNDC5	-0.436567428	-1.799147599	0.086569631	-4.20496099	1.062634434
TNC	-0.436509258	-2.085505914	0.049574871	-3.88069778	1.304738407
LINC02048	-0.436427678	-0.427120566	0.673694597	-4.626777455	0.171536936
MMP25-AS1	-0.435920595	-1.028903204	0.315380313	-4.606518943	0.50116542
LOC105370708	-0.435716688	-1.170461275	0.255094328	-4.569397219	0.593299198
RASSF1-AS1	-0.435467056	-2.434129234	0.024064794	-3.389942687	1.618617852
DOCK9-DT	-0.435423691	-0.910914896	0.372810322	-4.621567669	0.428512072
NPHP1	-0.435348895	-1.462095647	0.158708896	-4.438274433	0.799398729
CACNG8	-0.435188335	-1.000086289	0.328799187	-4.60838715	0.483069265
TRIM26	-0.435122104	-1.952379536	0.064528522	-4.027465793	1.190248282
LOC105372244	-0.434998181	-0.484126483	0.633370852	-4.620047059	0.198341927
GTF2H2C_2	-0.43479964	-1.652174988	0.113564768	-4.304344749	0.944756382
BEND3P3	-0.434550095	-2.170171439	0.041765546	-3.825251067	1.379181837
RPS10P6	-0.434008128	-0.440671615	0.664011475	-4.621244256	0.177824415
LOC100287653	-0.433752483	-0.777507153	0.445641819	-4.644152017	0.351014062
LOC653631	-0.433306512	-0.714299041	0.483007892	-4.643101775	0.316045773
CBLN3	-0.433238615	-1.360683775	0.188223798	-4.496625739	0.725325468
LOC100287467	-0.433045198	-1.354907237	0.19002827	-4.490637328	0.721181785
CDSN	-0.4330158	-0.97712692	0.339771197	-4.614595384	0.46881344
LOC105372261	-0.432975755	-2.586864267	0.01731079	-3.18722773	1.761683112
PLAC8L1	-0.43281499	-0.808361425	0.428061501	-4.625296145	0.36849383
ABCA10	-0.432478664	-0.581883111	0.566919612	-4.628495978	0.246478519
RPS11P5	-0.432351117	-1.092668982	0.287073976	-4.590569222	0.542006176
ADAMTS3	-0.431657362	-0.911702511	0.37240512	-4.619239964	0.428984357
LOC105372235	-0.431203894	-0.427368084	0.673517201	-4.625847276	0.171651308
POU3F2	-0.431172082	-1.120257234	0.275414375	-4.583296202	0.560013396
INHA	-0.430675556	-1.395385547	0.177667925	-4.467677724	0.75039097
TM4SF1-AS1	-0.429925876	-1.16593569	0.256878942	-4.572262023	0.590271496
IL11RA	-0.429034006	-1.429822565	0.167665712	-4.459256784	0.775555742
FTH1P7	-0.428613756	-1.733224003	0.097905418	-4.258760827	1.009193274
CRISPLD2	-0.428480968	-1.486094293	0.152303677	-4.423548247	0.817289612
BSN	-0.427847595	-0.978286932	0.33921086	-4.611585671	0.469530252
LOC100129917	-0.427364767	-1.776359155	0.09035277	-4.220212333	1.044058528
RPL18P8	-0.427263078	-0.821621918	0.42064077	-4.639819469	0.376088636
NDST4	-0.426627875	-0.641460345	0.528252322	-4.628535742	0.277158585
FUZ	-0.426293398	-2.805274316	0.010687169	-2.860633303	1.971137323
LOC107985192	-0.426253959	-0.464070733	0.647432993	-4.630047153	0.188805173
GCSHP5	-0.42585349	-1.0064764	0.325789756	-4.608029273	0.487062576
VPS11	-0.425119091	-0.426372111	0.674231133	-4.618382485	0.171191198
LOC107984655	-0.42484959	-1.397639166	0.176999082	-4.466412371	0.752028986
RAB28P5	-0.424684734	-0.54642351	0.590607676	-4.623755309	0.228700913
SYT16	-0.424604464	-0.602242986	0.553542802	-4.627022635	0.256848792
ZFAT-AS1	-0.424415247	-1.326025085	0.199256296	-4.508550813	0.700587947
ADAM8	-0.423921806	-0.989946533	0.33361412	-4.612135379	0.476755576
SNORA104	-0.423791251	-2.518665232	0.020071167	-3.341212655	1.697427376
RAD21-AS1	-0.423191603	-2.974151918	0.007303991	-2.527482872	2.136439771
LINC01269	-0.422898794	-0.614346866	0.545669699	-4.63581063	0.263070162
CCDC74B	-0.422179147	-0.429807176	0.671770147	-4.622886327	0.1727793
LERFS	-0.421444259	-1.975105498	0.061721667	-4.029664069	1.209562353
SNORD116-1	-0.421408383	-0.473009419	0.641148492	-4.622933922	0.193041375
PCDHGB1	-0.421408383	-0.473009419	0.641148492	-4.622933922	0.193041375
ECM2	-0.421392469	-1.488978172	0.151548381	-4.42817059	0.819448699
UPK1A	-0.421051123	-0.416183362	0.68155262	-4.620691736	0.166500608
HEXA-AS1	-0.420920638	-0.82591931	0.418253394	-4.634257832	0.378560526
MAPT	-0.420730605	-0.952338114	0.351897527	-4.617671171	0.453583785
RASA4CP	-0.420167867	-0.719064985	0.480128075	-4.634738164	0.318642898
LOC102724153	-0.419599711	-1.550628298	0.136122564	-4.368684062	0.866069879
LOC107987181	-0.419246366	-1.283276762	0.213555003	-4.529135269	0.67049025
TAMM41	-0.419022413	-2.019264368	0.056576179	-3.966605577	1.247366387
LMF1-AS1	-0.418979135	-0.72329136	0.477582721	-4.634381085	0.320951394
LINC00444	-0.418638284	-0.858749744	0.400298777	-4.625254976	0.397615737
PKLR	-0.417982793	-0.631354733	0.534708354	-4.629992642	0.271883031
LOC107984852	-0.417863104	-0.692445068	0.496341345	-4.64370054	0.304219547
LOC101930100	-0.417786149	-0.699375176	0.492090477	-4.633678211	0.307955039
LOC105373774	-0.417730275	-0.746434155	0.463786191	-4.641320079	0.333682186
MIR29B2CHG	-0.417357589	-0.790799722	0.438014271	-4.644831776	0.358511739
TTC25	-0.416862724	-0.674375604	0.507523278	-4.628193622	0.294544034
DNAJB7	-0.416736848	-1.148616346	0.263794556	-4.576113322	0.578734171
RAB3A	-0.416301183	-1.451283329	0.161665394	-4.443544926	0.791382935
PGAM1P7	-0.416290526	-0.689439389	0.498191522	-4.635372006	0.302603667
LOC107987057	-0.415474281	-0.458961167	0.651037563	-4.626247077	0.186393953
NEUROG2	-0.41500174	-0.642508041	0.527585441	-4.63508928	0.277707198
MANSC4	-0.414747713	-1.041498909	0.309637893	-4.612521681	0.509145896
LOC100288637	-0.414568568	-1.095913701	0.285684365	-4.592072509	0.544113527
LOC105372146	-0.414355165	-0.535511642	0.597994471	-4.629389851	0.223302831
SELENOM	-0.414320117	-0.966970437	0.344704425	-4.613310035	0.462553141
RDH13	-0.413921528	-0.463250623	0.648010948	-4.635473344	0.188417657
LOC107986986	-0.41384309	-0.475597225	0.639334205	-4.630682472	0.19427206
LOC102723701	-0.41379168	-1.358233901	0.188987425	-4.490455517	0.723567092
LOC105369228	-0.413696357	-0.394184904	0.697469854	-4.623952076	0.156474559
SNORA68	-0.413636965	-0.656708864	0.518591976	-4.633051628	0.285174207
LOC105373567	-0.413152876	-1.03806534	0.31119587	-4.602707964	0.506966175
MED12L	-0.412871142	-0.468469376	0.644337038	-4.629098778	0.190886904
LOC105372236	-0.412762861	-0.60763516	0.550028031	-4.637770883	0.259615177
LOC105373637	-0.412607637	-0.768778298	0.450694547	-4.631325045	0.346117696
AMACR	-0.41250779	-1.837310119	0.080541445	-4.122827013	1.093980583
GNAO1	-0.412295756	-1.656346116	0.112709952	-4.307773741	0.948037735
LOC105372295	-0.412268435	-1.846677587	0.079118869	-4.140493987	1.10171993
LOC107986458	-0.412139392	-0.45666448	0.652660638	-4.624575604	0.185312579
NECAB1	-0.411989626	-0.439601388	0.664774064	-4.630373472	0.177325933
CCDC96	-0.411920679	-0.906899047	0.3748809	-4.653726178	0.426106686
KCNJ18	-0.411845348	-0.971584681	0.342457132	-4.617690705	0.465393785
LOC105372995	-0.411169629	-0.472246999	0.641683458	-4.626181616	0.192679156
DMC1	-0.411117453	-0.773938869	0.447703134	-4.63847861	0.349009865
PCDHGA6	-0.410973134	-0.606753565	0.550601871	-4.639812523	0.259162317
LOC107984512	-0.410590839	-1.061046259	0.300873754	-4.603582035	0.521615695
ISCA1P1	-0.410092889	-0.458925143	0.651063007	-4.628123658	0.18637698
LOC105373989	-0.409878363	-2.458966395	0.022820598	-3.353407759	1.641672979
ATP6V0A4	-0.409773447	-1.962321293	0.063286997	-4.024674427	1.198685511
TSPAN10	-0.409411077	-2.428024321	0.024380132	-3.348014781	1.612963947
HEY1	-0.40931826	-0.940299865	0.357891416	-4.642442336	0.446248718
RTEL1	-0.409185586	-1.378108268	0.182862886	-4.482126484	0.73787443
AKNAD1	-0.409058134	-0.725016805	0.476545845	-4.635832793	0.321895313
ZNF205-AS1	-0.408853683	-1.675495175	0.108855173	-4.291026114	0.963150928
CYB5R2	-0.408344101	-0.525490035	0.604818053	-4.624523784	0.218375254
ZNF391	-0.408230472	-1.923778813	0.068221223	-4.05807273	1.166080499
LINC01771	-0.407802553	-0.408122956	0.687367658	-4.627201663	0.162810906
STK24-AS1	-0.407071091	-0.700957724	0.491122704	-4.652013455	0.308809989
FGF7P8	-0.40697783	-0.523714286	0.606031038	-4.624597913	0.217505133
SBK3	-0.405842567	-1.35843924	0.188923327	-4.490144947	0.723714415
HNF1B	-0.40570552	-0.738832609	0.468291382	-4.643795569	0.329483834
ATP2A1	-0.405423781	-1.769618623	0.091498796	-4.180873553	1.038584621
RHBDL1	-0.405215098	-1.220577481	0.235947381	-4.552360623	0.627184839
LOC105376993	-0.405018569	-0.441212792	0.663626001	-4.626043949	0.178076607
TMEM269	-0.404753434	-0.667789227	0.5116342	-4.639830193	0.291040433
MASP2	-0.404570125	-0.858937254	0.400197677	-4.626641572	0.397725437
TOB1-AS1	-0.403564591	-1.16028408	0.259120634	-4.572384026	0.586498002
LOC105376224	-0.403496748	-1.347388931	0.192397289	-4.497397431	0.715801052
ADTRP	-0.403030323	-1.250550705	0.225029049	-4.540402387	0.647761415
EP300-AS1	-0.402808332	-1.23414863	0.230954908	-4.547506075	0.636472804
RPS26P26	-0.402754475	-0.528734855	0.602604593	-4.626069555	0.219967562
INO80B	-0.40259173	-0.622337122	0.540505207	-4.629565693	0.267200118
SPATA24	-0.401872417	-1.721544818	0.100041282	-4.226454701	0.999820752
UBE2V1	-0.401823507	-1.262671848	0.220725262	-4.535178532	0.656147959
CIB2	-0.400917988	-1.21195478	0.239161774	-4.555768399	0.621308234
CA7	-0.400643244	-0.525774791	0.60462365	-4.626109749	0.218514869
LOC105371175	-0.3998074	-0.458164309	0.651600504	-4.624530706	0.186018588
RBKS	-0.399613991	-1.223559171	0.234843525	-4.557948308	0.629221409
LINC01293	-0.399416207	-0.867840122	0.395416486	-4.63204947	0.402945228
MIR2682	-0.399230427	-0.44913214	0.657996133	-4.621800881	0.181776659
TECRP1	-0.399035488	-0.814055823	0.424864869	-4.638978504	0.371749178
HOXB4	-0.398149707	-1.689951634	0.106019687	-4.273064324	0.974613482
LOC101928692	-0.398128185	-0.446134504	0.660124728	-4.623895202	0.180373998
LOC642648	-0.398006103	-0.820428829	0.4213051	-4.634558074	0.375403284
KCNQ4	-0.397729504	-0.76168856	0.454823993	-4.642597727	0.342156633
NES	-0.397683439	-1.179339597	0.25162018	-4.567927098	0.599254531
LOC101928674	-0.397646788	-1.217515487	0.237085063	-4.555244634	0.625095807
LOC100419896	-0.397603015	-0.692069041	0.496572597	-4.64438025	0.30401725
EIF4HP2	-0.397495495	-0.801398684	0.431990499	-4.639999891	0.364525805
LOC105370624	-0.397469791	-1.069732274	0.297036787	-4.598090368	0.527189761
LAD1	-0.397318188	-0.455023905	0.65382112	-4.624553334	0.184541055
LMF1	-0.397085305	-1.401572548	0.175836534	-4.461116187	0.754890885
NGEF	-0.396872501	-0.939151454	0.358466799	-4.63731347	0.445551062
SLC27A1	-0.396784787	-2.301275073	0.031857971	-3.598282583	1.496781887
LOC102724382	-0.396759335	-0.611618622	0.547439099	-4.635015639	0.261664188
MIR6772	-0.396115535	-0.523304571	0.606311075	-4.631584421	0.217304499
TEX22	-0.396046891	-0.937963747	0.359062527	-4.631533006	0.444829917
ZBTB42	-0.395917271	-2.012141994	0.057379304	-3.954647173	1.241244724
LOC107984990	-0.39550527	-0.441151267	0.66366982	-4.625666354	0.178047931
BOLA2-SMG1P6	-0.39520391	-0.874536143	0.39184498	-4.646210776	0.406885713
LOC105372582	-0.394949804	-0.596501542	0.557298183	-4.6294094	0.253912373
LOC105371941	-0.39445598	-1.596208561	0.125573553	-4.347665396	0.901101818
TRAM2-AS1	-0.394317659	-1.45224821	0.161399758	-4.429670108	0.792097121
ARL4C	-0.394164348	-2.428928576	0.024333183	-3.38349871	1.613801078
LOC107986077	-0.3940159	-1.12720027	0.272535412	-4.589393965	0.564577059
LOC101928045	-0.393799605	-1.013792681	0.322367819	-4.612636677	0.491648319
P2RX3	-0.393267312	-0.887130533	0.385184548	-4.631851072	0.414331143
LOC105376236	-0.393153052	-0.930635932	0.362752766	-4.624657659	0.440389267
MIR6840	-0.393051242	-0.63883076	0.529928136	-4.632631591	0.275783021
NRCAM	-0.392970746	-1.125089429	0.273408334	-4.585799438	0.563188251
LOC107984224	-0.392737341	-0.478469607	0.637323114	-4.627925094	0.195640331
ARMCX5-GPRASP2	-0.392411655	-0.923823167	0.366206422	-4.628637931	0.436274044
LEAP2	-0.392059319	-0.651198778	0.522071422	-4.634167349	0.282270079
SPRED3	-0.391513696	-1.49160264	0.150863688	-4.401267468	0.82141528
FERMT3	-0.391287457	-0.818032388	0.422641471	-4.645898454	0.374027891
UNC5CL	-0.391238307	-0.543650267	0.592480748	-4.632520407	0.227325757
PECAM1	-0.391053407	-1.214151769	0.238339642	-4.554943078	0.622803717
LOC105370668	-0.39065536	-0.380937721	0.707125016	-4.623079786	0.150503798
FLJ46875	-0.390046352	-1.246048268	0.226643998	-4.543310069	0.644655777
IFNGR2	-0.389738	-2.745586629	0.012207395	-2.940039992	1.913377003
LOC107985564	-0.388247145	-0.735736585	0.470133728	-4.641774264	0.327778591
PICART1	-0.387788863	-0.95337852	0.351382726	-4.624646867	0.454219592
LOC105372470	-0.38775297	-0.396614182	0.695704917	-4.62084272	0.157574927
PTPRR	-0.387332786	-0.990733323	0.333238768	-4.619681409	0.47724448
HBP1	-0.387137228	-0.522606026	0.606788665	-4.632152632	0.216962541
APBB1	-0.386285106	-1.602186017	0.124242188	-4.334053976	0.905730909
TMEM17	-0.385888274	-1.422690813	0.169699028	-4.451998688	0.770320645
SNORD38B	-0.384556257	-0.855161009	0.402236895	-4.634583499	0.395518096
CFAP58	-0.38352131	-0.641376022	0.528306015	-4.638884159	0.277114445
LOC107986655	-0.383458165	-0.540997492	0.594275188	-4.633014175	0.226012402
RPL19P9	-0.38306499	-1.109050141	0.280108346	-4.594877519	0.552673951
ARAP1-AS2	-0.382895524	-2.284578391	0.032987189	-3.565488914	1.481654691
IRF5	-0.382782368	-0.793796201	0.436306024	-4.63865309	0.360208791
TMEM156	-0.382667536	-1.474817741	0.15528661	-4.420267428	0.808865991
PRICKLE2	-0.381609752	-0.487405521	0.631085025	-4.62428078	0.199912125
LOC107985915	-0.381524171	-0.589112692	0.562150633	-4.643574172	0.250147296
ETV4	-0.381426175	-2.075267504	0.050603446	-3.897586679	1.295819908
POU5F1B	-0.381414285	-0.870022159	0.394250323	-4.630580676	0.404227942
LOC105374937	-0.381263277	-0.959922795	0.34815632	-4.623791938	0.458225717
FAM71F2	-0.381257337	-1.258740647	0.222114098	-4.536950312	0.653423875
USP50	-0.380303074	-0.889131126	0.384133427	-4.630802548	0.415517899
FRMD5	-0.38027196	-1.308110563	0.205154492	-4.515706005	0.687918969
C3orf35	-0.380080597	-0.739003368	0.468189893	-4.643001981	0.329577966
LOC107984839	-0.379475987	-2.248689438	0.035539791	-3.656057066	1.44928513
ALG1L9P	-0.379422685	-1.698954084	0.1042859	-4.246497792	0.981774406
PRRX2	-0.378663222	-1.257718632	0.22247626	-4.537614066	0.652716325
SLC25A39P1	-0.37839678	-0.425526531	0.674837508	-4.622811863	0.170800787
LRG1	-0.378146719	-0.549062358	0.588828097	-4.637231683	0.230011475
SNORD88B	-0.377934891	-0.355448907	0.725844208	-4.626006417	0.139156584
SEC61G-DT	-0.377779131	-0.561147477	0.580712305	-4.634867282	0.236038971
LOC105378973	-0.376664661	-1.026464965	0.316500539	-4.620827285	0.499625546
MRPS24	-0.376627407	-0.974096706	0.341237928	-4.629030517	0.466942704
LOC105371729	-0.376575634	-3.096802181	0.005520286	-2.202836794	2.258038421
KLF2P1	-0.376023173	-0.384824209	0.704287027	-4.621125129	0.152250311
TYW1B	-0.376014566	-0.867455472	0.39562229	-4.632112192	0.402719248
APOE	-0.375881427	-0.59969453	0.55520806	-4.633923615	0.255544238
LMO2	-0.375707288	-0.381526713	0.706694641	-4.623032345	0.150768202
KCNJ13	-0.375619321	-0.422166406	0.677249331	-4.622830759	0.169251415
EGR2	-0.375267447	-0.502100404	0.620887907	-4.632840716	0.206986799
LIF-AS1	-0.375171744	-0.428837493	0.672464476	-4.628156327	0.172330653
KMT5AP2	-0.37406951	-0.598997731	0.555663832	-4.636442406	0.25518787
LOC107984567	-0.373815108	-0.535126309	0.598256144	-4.632371744	0.223112833
DUSP9	-0.373319318	-1.440918026	0.164541412	-4.437098131	0.78372478
SNORA6	-0.373146701	-0.927585607	0.36429638	-4.626458623	0.438545144
MRAP2	-0.373073143	-1.030303478	0.314738236	-4.618734204	0.502050494
LOC107983996	-0.37300787	-0.526016872	0.604458404	-4.628964831	0.21863358
CEP170	-0.372593292	-0.78091903	0.443676296	-4.642580483	0.352933773
FAHD2CP	-0.371904545	-1.1425727	0.266239964	-4.582488216	0.574726754
PRSS27	-0.371498324	-0.841685555	0.4095682	-4.652931892	0.387673771
ABHD17AP1	-0.371482823	-0.362662317	0.720528138	-4.624451096	0.142349054
LOC107986862	-0.371473193	-0.606383396	0.550842913	-4.639183752	0.258972234
LOC101929935	-0.371353987	-0.717292945	0.481197653	-4.644533462	0.3176765
LOC101927168	-0.371205327	-1.109753873	0.279811888	-4.596047976	0.553133838
PLEKHA4	-0.370966258	-1.578991865	0.129475056	-4.32994513	0.887813892
RPL17P18	-0.370802939	-0.535344317	0.598108092	-4.636714354	0.223220322
MST1L	-0.370422283	-0.728019721	0.474744458	-4.640072445	0.323540096
DUSP6	-0.370324947	-1.44193322	0.164257916	-4.511280966	0.784473692
LOC101929709	-0.370166428	-1.151512215	0.262628726	-4.582974075	0.580657773
FN3K	-0.369974095	-2.199990441	0.039292766	-3.66822269	1.405687398
ZNF341-AS1	-0.369595892	-0.503252581	0.620091645	-4.635273542	0.20754412
LMTK3	-0.369232858	-1.263317079	0.220497952	-4.53493394	0.65659544
NTN1	-0.36886719	-0.540243352	0.594785804	-4.63953917	0.225639406
ALDH4A1	-0.368658255	-3.278539821	0.003628942	-1.833877358	2.440219973
NUTM2A	-0.368485855	-1.068977237	0.297368918	-4.60100411	0.526704427
SNORD12	-0.368459177	-0.41402661	0.6831066	-4.6376503	0.165511519
LINC00894	-0.368435787	-1.220816479	0.235858756	-4.552407238	0.627347996
PDZD7	-0.36821507	-1.662653506	0.11142768	-4.269992491	0.953006912
FAM27B	-0.36808236	-0.685037098	0.500908495	-4.638426123	0.300241603
RIN3	-0.367993749	-1.42583301	0.16880073	-4.447285755	0.77262568
MAGEB6	-0.367932159	-0.427715941	0.673267924	-4.63715811	0.171812076
ANKRD19P	-0.367911019	-0.483791171	0.633604811	-4.62950288	0.198181534
LOC105373939	-0.367850623	-0.393615789	0.697883587	-4.627216538	0.156217015
LOC554206	-0.367833774	-0.80531114	0.429779988	-4.642567954	0.366753811
LOC107985885	-0.36776708	-0.852500696	0.403677506	-4.640661764	0.39396545
LRFN1	-0.367761039	-1.950430743	0.0647744	-3.976814457	1.188596601
LOC100507437	-0.367348137	-1.248394402	0.225801375	-4.542336912	0.646273418
LACC1	-0.367257158	-2.184511909	0.040559205	-3.726103547	1.391910566
CELF4	-0.366416622	-0.54370923	0.592440893	-4.63400808	0.227354972
UNC5C	-0.366302054	-0.450005619	0.657376442	-4.625443442	0.182185864
LOC105370456	-0.365653915	-0.366203841	0.71792342	-4.625529065	0.143921879
CRYBB3	-0.365420766	-0.748277821	0.462697426	-4.648254898	0.334702916
PLEKHM1P1	-0.365333747	-1.949873621	0.064844845	-4.003291053	1.188124544
LOC105373302	-0.364215322	-1.510717908	0.145952777	-4.388589428	0.835787637
LOC105374689	-0.36416089	-0.841856779	0.409474514	-4.653625405	0.387773124
LOC112268432	-0.364066027	-0.587765324	0.563037842	-4.651092952	0.249462415
H1-10-AS1	-0.3640414	-2.176360786	0.041240946	-3.66169874	1.384671381
MAF	-0.363238966	-0.649752019	0.522987137	-4.664978943	0.281508993
TMEM262	-0.363158334	-0.765308272	0.452712824	-4.656231794	0.344177203
MAML1	-0.362206862	-1.407480265	0.174101948	-4.461878495	0.75919637
SYN1	-0.362136405	-0.727580005	0.475007984	-4.646352396	0.323299091
ARHGAP17	-0.36201888	-1.759914914	0.093170628	-4.184093868	1.030720977
LOC100288175	-0.361869897	-1.79765911	0.086812481	-4.129369778	1.061417832
LOC101927817	-0.361133561	-0.74773817	0.463015955	-4.649555852	0.334404043
DHRS2	-0.360866265	-0.751852695	0.460590675	-4.648934809	0.336684859
LINC00707	-0.360577053	-2.585858282	0.017348779	-3.046705451	1.760731085
CDIP1	-0.360369828	-1.663541264	0.111248197	-4.260148106	0.953707019
CLIP3	-0.360254786	-1.264667814	0.22002268	-4.534410715	0.65753255
REEP2	-0.360144526	-1.368836981	0.18570003	-4.481211236	0.731188026
DEPDC1P2	-0.35964419	-0.397498607	0.695062796	-4.623495743	0.157975957
LAT2	-0.359591337	-0.540134487	0.594859533	-4.645348601	0.225585574
ADGRB2	-0.35955269	-2.081606261	0.049964401	-3.810204642	1.301339315
YTHDF3-AS1	-0.359473542	-1.008092543	0.325031687	-4.619161585	0.488074298
FAM189A2	-0.359287488	-0.691536615	0.496900138	-4.645341529	0.303730883
KLF2	-0.359215147	-1.618163431	0.120741446	-4.303860503	0.918143627
LOC100996720	-0.358721883	-0.817605252	0.422879942	-4.654052582	0.373782914
SHMT1	-0.358627505	-1.543895047	0.137741517	-4.364272716	0.860935138
LOC107986997	-0.35856361	-1.478893326	0.154203065	-4.409515228	0.811906994
BHLHE41	-0.358351229	-1.186954131	0.248668885	-4.567727396	0.604378553
TRPM4	-0.358011055	-1.632877744	0.117591108	-4.303338404	0.929625517
LOC105374145	-0.357759774	-0.593146197	0.55949901	-4.638958489	0.252200678
LOC105370917	-0.357579539	-0.357064627	0.724652225	-4.621708404	0.13987037
RNA45SN2	-0.357572703	-1.073453968	0.295403556	-4.603364982	0.529584281
FAM124A	-0.357344869	-1.530949907	0.140898822	-4.37168158	0.851092638
CDC14A	-0.357059064	-1.80719179	0.085267368	-4.129410831	1.069217142
LOC105372581	-0.357053655	-0.504467057	0.619252847	-4.632307965	0.208131988
ANKAR	-0.357030683	-1.508565137	0.146499204	-4.387010921	0.834164735
ZNF329	-0.356896503	-1.680123937	0.107940359	-4.252010295	0.966816142
LOC105372019	-0.356881072	-0.470900217	0.64262894	-4.635627762	0.19203972
CFAP57	-0.356799266	-1.042206661	0.30931744	-4.611279957	0.509595593
ABR	-0.35678096	-0.35625081	0.725252521	-4.621726209	0.139510753
CACFD1	-0.356291577	-0.355121811	0.726085606	-4.621750843	0.139012173
LOC107987116	-0.356291577	-0.355121811	0.726085606	-4.621750843	0.139012173
MIR12122	-0.356269426	-0.361462897	0.721411079	-4.623076161	0.141817192
TWF1P1	-0.35622509	-0.800159092	0.432692333	-4.6423202	0.3638208
SPRY4	-0.355756631	-1.071402263	0.296303128	-4.628539932	0.528263764
LOC105377763	-0.355495479	-0.358583178	0.723532581	-4.626256349	0.140541908
LOC105372489	-0.354541473	-1.526829555	0.141916217	-4.37962991	0.847967974
TSPAN5	-0.354498389	-1.762942262	0.09264625	-4.159497284	1.033172155
LANCL1-AS1	-0.354418416	-0.793575767	0.436431549	-4.649177198	0.360083862
DCTN1-AS1	-0.354355909	-0.607349391	0.550214007	-4.646512193	0.259468358
NKX3-1	-0.353316112	-1.783024379	0.089231756	-4.165310385	1.04948056
RPL23AP7	-0.353130155	-2.230840804	0.036875499	-3.641165562	1.433262094
LOC100506321	-0.353058054	-2.679708403	0.014123179	-2.93430182	1.850067537
ANKRD31	-0.352945312	-0.406427164	0.688593604	-4.629275621	0.162037016
LOC105369344	-0.352474345	-1.262993508	0.220611921	-4.536013802	0.656371024
SENP3	-0.352380307	-2.920588056	0.008246575	-2.579065894	2.083726387
LOC107985423	-0.352346766	-1.612385705	0.1219977	-4.306200686	0.913648357
SH3RF2	-0.352341577	-1.421757451	0.169966599	-4.452980544	0.769636416
ELAC1	-0.35228128	-1.217700128	0.237016342	-4.566125321	0.625221709
GUSBP1	-0.351168484	-1.273472873	0.216943837	-4.531596785	0.663652683
QRICH2	-0.350833685	-1.376311658	0.183409964	-4.477269466	0.736577074
HNRNPH2	-0.349617232	-0.349664917	0.730117121	-4.621782284	0.136607467
TRIM54	-0.349131108	-1.059811026	0.301422274	-4.607282889	0.520824658
EPS8L1	-0.349064189	-0.980599352	0.338095759	-4.627395918	0.470960277
LINC00260	-0.348702784	-0.547799744	0.589679243	-4.644325973	0.229384159
TTC16	-0.34863684	-0.859023868	0.400150983	-4.653111075	0.397776112
FAM228B	-0.348579101	-3.317793167	0.003312523	-1.825723005	2.479841098
ZNF385A	-0.348483174	-2.596420653	0.016953792	-3.081760959	1.770733149
FBL	-0.348438736	-0.660582399	0.516153682	-4.644351584	0.28722097
CFLAR-AS1	-0.348052357	-1.75959471	0.09322624	-4.163849752	1.030461831
NGFR	-0.347876176	-0.49760712	0.623997737	-4.637030884	0.204816985
PSORS1C3	-0.347738466	-0.637066291	0.531054244	-4.643547719	0.274861116
MFNG	-0.347492395	-0.981463025	0.337679926	-4.624128034	0.471494756
FOXP3	-0.347348843	-1.302025482	0.207188675	-4.517298143	0.683633987
CFAP69	-0.346941553	-1.086379122	0.28978166	-4.600015535	0.537929104
LINC00345	-0.346669728	-0.522595594	0.606795799	-4.647775111	0.216957435
RMND1	-0.346532755	-2.683222668	0.014014169	-2.90220839	1.85343265
ADORA2B	-0.346475937	-2.28981974	0.03262881	-3.491283328	1.486398765
ADAMTS16	-0.346016746	-0.805828045	0.429488469	-4.647473697	0.367048492
LOC105374764	-0.345741862	-0.64132706	0.528337193	-4.644939601	0.277088815
RBPMS-AS1	-0.345667746	-2.016195548	0.056920983	-3.916141438	1.244727608
DYNC1I2P1	-0.345541966	-0.504688787	0.619099762	-4.63903269	0.208239363
LOC105371756	-0.34492013	-0.352375525	0.728113533	-4.626182487	0.137800897
RSKR	-0.344103454	-1.73421148	0.097726636	-4.194957911	1.00998705
LOC112268177	-0.343979259	-0.513932362	0.612733773	-4.655678546	0.212728181
LOC102724467	-0.343822281	-0.374424309	0.711891034	-4.629714781	0.147586477
ACE	-0.343681148	-0.343175035	0.734922237	-4.62215275	0.133758612
BAGE2	-0.343650977	-1.052997687	0.304460663	-4.613899264	0.516468811
ST7-AS2	-0.343511147	-1.790364256	0.088011204	-4.14670144	1.055462038
ACTL8	-0.343476692	-1.754418773	0.094129168	-4.182470477	1.02627578
HIVEP3	-0.343288502	-1.255069159	0.22341724	-4.539707995	0.650883318
ATP2B1-AS1	-0.342773943	-1.516079113	0.144599247	-4.384759592	0.839833969
SPCS2P4	-0.34267892	-0.674849229	0.507228381	-4.64518846	0.294796454
FAM3B	-0.342585119	-0.489614947	0.62954696	-4.63034752	0.200971869
SOX17	-0.34240279	-1.827714513	0.082021731	-4.107100226	1.08607107
LOC107987102	-0.342300927	-1.923039439	0.06831911	-4.003729204	1.1654578
NOP9	-0.342285972	-0.515268709	0.611816013	-4.646674534	0.21337916
ZNF497	-0.341836687	-1.258503187	0.222198204	-4.548251636	0.653259456
GDF15	-0.341489363	-2.997523915	0.006925994	-2.452212928	2.159517889
RHBDL3	-0.341442036	-0.693405396	0.495751035	-4.645917415	0.30473637
NACA3P	-0.341034948	-0.341827263	0.735921535	-4.624933342	0.133168488
PMS2P2	-0.341034948	-0.341827263	0.735921535	-4.624933342	0.133168488
PPP1R15A	-0.340744266	-4.606947998	0.000156918	0.958350193	3.804327236
ERAP2	-0.340706163	-1.030475559	0.314659394	-4.630213928	0.502159298
LOC107985405	-0.340411711	-3.673658005	0.001437527	-1.085230255	2.84238399
LOC107985021	-0.340391927	-0.446625853	0.659775623	-4.628348399	0.180603735
LOC102724642	-0.340391927	-0.446625853	0.659775623	-4.628348399	0.180603735
LOC107984763	-0.340264332	-0.51840206	0.609666696	-4.6361998	0.214907528
LOC105372919	-0.340155448	-1.501263498	0.148365062	-4.396961154	0.828668358
TCAF2P1	-0.34014169	-0.348113525	0.731264748	-4.621660911	0.135925362
SYNE4	-0.340008865	-0.507673684	0.617040694	-4.640558311	0.209686193
BVES	-0.339788152	-1.243023613	0.227733866	-4.544913826	0.642572381
LOC105369781	-0.339650257	-0.700118816	0.491635583	-4.648781902	0.308356692
MIR224	-0.33930596	-0.397699991	0.694916618	-4.634128842	0.158067303
HSH2D	-0.338969752	-0.574982729	0.571490779	-4.667193355	0.242990773
MIR1469	-0.338870574	-0.712226025	0.484263647	-4.665665082	0.314918132
UBXN7-AS1	-0.338607228	-1.247330062	0.226183339	-4.546909889	0.645539389
LOC101927999	-0.338470273	-0.74567162	0.464236948	-4.655119662	0.333260298
SH2B2	-0.338227807	-2.386022168	0.026655932	-3.390525331	1.574206128
PNCK	-0.338207133	-0.486526332	0.63169754	-4.634018704	0.199490814
LOC105378649	-0.338170454	-1.344288647	0.19338095	-4.496230486	0.713586311
LOC105372797	-0.338070385	-0.34307611	0.734995568	-4.623707183	0.13371528
EIF3FP3	-0.337812608	-0.782187426	0.442946953	-4.651261798	0.353648281
TMEM139-AS1	-0.337802607	-1.481121044	0.153613409	-4.406886669	0.813570873
PARGP1	-0.337713222	-0.710559564	0.485274503	-4.653012277	0.314012527
MIR3189	-0.337583072	-0.532582656	0.599984896	-4.650873206	0.221859682
HID1	-0.337249937	-1.493104351	0.150473049	-4.39989832	0.822541279
LINC01003	-0.336803319	-1.213375252	0.238629976	-4.571059452	0.622275002
NLRC4	-0.336669376	-0.504891302	0.61895996	-4.642138213	0.208337444
LOC107984282	-0.336190008	-0.561737209	0.580317712	-4.649707958	0.236334174
LOC112268050	-0.336143604	-0.623548389	0.539724602	-4.653851637	0.267827785
PCDHB5	-0.335938203	-0.382319504	0.706115508	-4.627980328	0.15112425
CHAC1	-0.335841353	-1.869815508	0.075698713	-4.061257965	1.120911504
LOC112267911	-0.335580892	-0.823916593	0.419364917	-4.659556551	0.377407904
LOC112268254	-0.33551355	-1.040672806	0.310012229	-4.615229111	0.508621174
DISP2	-0.335403164	-0.743938653	0.46526233	-4.665966964	0.332302109
LOC112268133	-0.335070894	-0.343887516	0.734394166	-4.624187998	0.134070782
LOC105379273	-0.335070894	-0.343887516	0.734394166	-4.624187998	0.134070782
TGFB2-AS1	-0.334946005	-0.640740675	0.528710674	-4.64660238	0.276781922
SNORD11	-0.334839983	-0.330814451	0.744104764	-4.62340262	0.128365915
DUSP2	-0.334034838	-1.924589459	0.068114042	-3.983411858	1.166763347
TVP23C	-0.333924985	-1.546382754	0.137141522	-4.357983981	0.862831035
S100A3	-0.333795064	-1.23476346	0.23073065	-4.554357829	0.63689471
LINC01942	-0.333603098	-0.333052355	0.742439307	-4.622453228	0.129339043
H2BC18	-0.333543131	-0.707826442	0.486935036	-4.647937578	0.312528976
PIGZ	-0.33331804	-1.055770164	0.30322166	-4.610576863	0.518239779
LOC91370	-0.333168877	-1.327695927	0.198713034	-4.503865702	0.701773646
PRR7-AS1	-0.333115975	-1.507417909	0.146791084	-4.391598258	0.833300322
H2BC19P	-0.333001037	-0.7273282	0.475158931	-4.656232661	0.323161103
LOC112268009	-0.332597282	-0.377885776	0.709356677	-4.627680513	0.149135339
NAV3	-0.332312983	-2.098313574	0.048314695	-3.790627986	1.315920758
FYB1	-0.332292401	-0.661747314	0.515421647	-4.659207503	0.287837346
SAMD3	-0.332231009	-0.610528941	0.548146661	-4.64506578	0.261103227
PRR13P3	-0.332219329	-0.778468218	0.445087628	-4.6506523	0.351554478
COL4A2-AS2	-0.332004746	-2.362096687	0.028038767	-3.427088733	1.552241088
LOC105375259	-0.331943492	-1.601286678	0.12444174	-4.313758535	0.905033925
LOC105376514	-0.331861256	-0.886613314	0.385456604	-4.654234257	0.414024509
FAR2	-0.331457295	-0.968018724	0.344192989	-4.645851262	0.46319798
SEC24B-AS1	-0.331353937	-0.539824767	0.595069315	-4.638705009	0.225432444
LOC102723834	-0.331041139	-0.655700485	0.519227773	-4.6592914	0.284642086
ESAM	-0.330629393	-1.084576889	0.290560884	-4.602298134	0.536762852
MMP1	-0.330603392	-1.252729942	0.224250568	-4.564739319	0.649266448
SF3A3P2	-0.330575541	-0.42379103	0.676082767	-4.62864606	0.170000134
CD101	-0.330569743	-0.48740037	0.631088613	-4.643575455	0.199909656
NEK5	-0.33035307	-0.420541774	0.678416733	-4.626220335	0.168503449
PPIC-AS1	-0.329979099	-0.546248332	0.590725906	-4.64273545	0.228613983
ZFX-AS1	-0.329856887	-0.585591319	0.564470899	-4.648199933	0.248358443
TMEM128	-0.329646406	-2.057871168	0.052395178	-3.836041549	1.28070868
GAREM1	-0.329245798	-1.09519491	0.285991779	-4.611389898	0.543646451
LOC107985933	-0.32921047	-0.337126938	0.739410312	-4.621890017	0.131114497
LRP1-AS	-0.328991091	-0.913035342	0.37172009	-4.643625313	0.429783966
LOC105371942	-0.328949055	-2.558249272	0.018422497	-3.126564943	1.734651506
C13orf46	-0.328417177	-0.375385614	0.711186858	-4.63062467	0.148016277
RPL18AP6	-0.328411892	-0.336292735	0.740030097	-4.621907119	0.130750617
MRPS10P5	-0.328295595	-0.357938887	0.724007546	-4.625223393	0.140256907
MEX3B	-0.328163986	-1.939052315	0.066226638	-3.965310888	1.178967291
LPXN	-0.328107091	-1.258231626	0.222294418	-4.545777381	0.653071443
ANKRD37	-0.328015546	-2.228503445	0.037053773	-3.576354744	1.431167563
LOC105373159	-0.327878759	-1.225872952	0.233989644	-4.556985513	0.630803363
LOC105374174	-0.327643258	-0.359428333	0.722909714	-4.621399136	0.140915939
DDIT3	-0.327595343	-4.067546129	0.000564986	-0.219497972	3.247962314
GPR156	-0.327392159	-1.069000475	0.297358692	-4.622938195	0.526719362
ZFHX2	-0.327329685	-1.250185202	0.225159818	-4.545944342	0.647509111
SLCO1B3	-0.327308449	-1.344285654	0.193381902	-4.494977237	0.713584173
MRS2P2	-0.327255094	-0.334474	0.741381983	-4.622017482	0.129957972
TPM3P8	-0.327146726	-0.333443577	0.74214829	-4.625915803	0.129509309
SH2D6	-0.326980478	-0.9037217	0.376524543	-4.640995309	0.42420671
SNPH	-0.32665156	-1.90970644	0.070105672	-4.007668373	1.154246843
TLX3	-0.32664282	-3.193394318	0.004419829	-1.955388161	2.354594533
POLR2M	-0.3263916	-1.856117046	0.077707594	-4.069209317	1.109536538
SLIT2	-0.326229639	-2.465958827	0.022481285	-3.21891947	1.648178869
TCF7	-0.326225998	-0.574839787	0.57158567	-4.648182942	0.242918668
IGFLR1	-0.326144637	-1.398063866	0.176873262	-4.464446026	0.752337815
FAM86B1	-0.32602647	-1.652162331	0.113567371	-4.273870708	0.944746428
TTC21A	-0.325820918	-0.904241297	0.37625543	-4.663597298	0.424517224
LOC105373041	-0.325630332	-1.267253023	0.219115245	-4.535999199	0.659327405
HOXD9	-0.325487473	-2.498453939	0.020965306	-3.200482134	1.678498794
LOC105371856	-0.325063326	-0.714613806	0.482817385	-4.654299125	0.3162171
NFKBIE	-0.324778242	-2.780563124	0.011293294	-2.710556835	1.947179366
LOC105375262	-0.324395551	-0.331566153	0.7435452	-4.622076612	0.128692626
LOC101927401	-0.324292771	-1.758026533	0.093499014	-4.176155584	1.029192969
JUN	-0.324286179	-2.717820104	0.012982694	-2.799940993	1.886635179
VARS1	-0.324204265	-1.188092921	0.248229747	-4.573637441	0.605146175
SNORD97	-0.32407351	-0.432263292	0.670012822	-4.631514604	0.173916886
LINC01622	-0.32407351	-0.432263292	0.670012822	-4.631514604	0.173916886
PLAUR	-0.324004046	-2.237447977	0.036375789	-3.608833243	1.439187578
LOC260422	-0.323999707	-0.558587945	0.582426465	-4.642415999	0.234758899
LOC105370174	-0.323956902	-0.927508588	0.364335412	-4.64525982	0.438498615
MIPEPP3	-0.323468579	-1.288871329	0.21163963	-4.529964041	0.674403006
TUBB2A	-0.323143192	-2.826880145	0.010182747	-2.674144509	1.992135047
H3C1	-0.323084685	-0.331847207	0.743336022	-4.624376125	0.128814821
[truncated: 16,721 more rows]
